# Supplementary material for: Differential regulation of alternative promoters emerges from unified kinetics of enhancer-promoter interaction
Source: Nat Commun. 2022 May 17;13:2714. doi: 10.1038/s41467-022-30315-6 (PMC9114328; doi:10.1038/s41467-022-30315-6)
Supplement: Supplementary file 4 — Source Data [file 41467_2022_30315_MOESM4_ESM.xlsx]

## Sheet: fig.1b
fig.1b	P1-5’UTR:			P2-3’UTR:			P1-Intron:			CDS:
	EL	Nacent mRNA		EL	Nacent mRNA		EL	Nacent mRNA		EL	Nacent mRNA
	0.7735	0		0.7735	0		0.9629	0		0.9629	7.9097
	0.76	0		0.76	0		0.6621	0		0.6621	0
	0.7679	0		0.7679	0		0.6532	0		0.6532	0
	0.7343	0		0.7343	0		0.6345	0		0.6345	0
	0.7516	0		0.7516	0		0.6214	0		0.6214	0
	0.736	0		0.736	0		0.5863	0		0.5863	0
	0.7876	0		0.7876	0		0.9611	0		0.9611	6.8746
	0.8014	0		0.8014	0		0.9543	0		0.9543	5.2429
	0.7221	0		0.7221	0		0.9403	0		0.9403	19.2914
	0.7021	0		0.7021	0		0.7805	0		0.7805	0
	0.8144	0		0.8144	0		0.7617	0		0.7617	0
	0.7699	0		0.7699	0		0.714	0		0.714	0
	0.7334	0		0.7334	0		0.6979	0		0.6979	0
	0.7415	0		0.7415	0		0.6839	0		0.6839	0
	0.7525	0		0.7525	0		0.6762	0		0.6762	0
	0.7178	0		0.7178	0		0.6826	0		0.6826	0
	0.7744	0		0.7744	0		0.6665	0		0.6665	0
	0.6967	0		0.6967	0		0.6685	0		0.6685	0
	0.7847	0		0.7847	0		0.6643	0		0.6643	0
	0.7024	0		0.7024	0		0.6762	0		0.6762	0
	0.7487	0		0.7487	0		0.6677	0		0.6677	0
	0.803	0		0.803	0		0.6471	0		0.6471	0
	0.7323	0		0.7323	0		0.648	0		0.648	0
	0.7562	0		0.7562	6.745		0.6501	0		0.6501	0
	0.7162	0		0.7162	0		0.665	0		0.665	0
	0.6765	0		0.6765	0		0.6718	0		0.6718	0
	0.6961	0		0.6961	0		0.6568	0		0.6568	0
	0.7736	0		0.7736	0		0.6424	0		0.6424	0
	0.7622	0		0.7622	0		0.6586	0		0.6586	0
	0.6785	0		0.6785	0		0.6502	0		0.6502	0
	0.7847	0		0.7847	0		0.6308	0		0.6308	0
	0.8038	0		0.8038	0		0.6426	0		0.6426	0
	0.7132	0		0.7132	0		0.6352	0		0.6352	0
	0.7316	0		0.7316	0		0.6233	0		0.6233	0
	0.7891	0		0.7891	0		0.6177	0		0.6177	0
	0.7186	0		0.7186	0		0.6274	0		0.6274	0
	0.6761	0		0.6761	0		0.6355	0		0.6355	0
	0.697	0		0.697	0		0.6446	0		0.6446	0
	0.7424	0		0.7424	0		0.641	0		0.641	0
	0.7641	0		0.7641	0		0.6137	0		0.6137	0
	0.8096	0		0.8096	0		0.6275	0		0.6275	0
	0.6536	0		0.6536	0		0.6417	0		0.6417	0
	0.8172	0		0.8172	0		0.6303	0		0.6303	0
	0.7217	0		0.7217	0		0.6142	0		0.6142	0
	0.766	0		0.766	0		0.6076	0		0.6076	0
	0.6789	0		0.6789	0		0.6003	0		0.6003	0
	0.7413	0		0.7413	0		0.6144	0		0.6144	0
	0.7063	0		0.7063	0		0.6197	0		0.6197	0
	0.6936	0		0.6936	0		0.6039	0		0.6039	0
	0.6565	0		0.6565	0		0.5987	0		0.5987	0
	0.7442	0		0.7442	0		0.6075	0		0.6075	0
	0.7226	0		0.7226	0		0.6143	0		0.6143	0
	0.6604	0		0.6604	0		0.6002	0		0.6002	0
	0.7924	0		0.7924	0		0.6076	0		0.6076	0
	0.8026	0		0.8026	0		0.5846	0		0.5846	0
	0.7483	0		0.7483	0		0.587	0		0.587	0
	0.6655	0		0.6655	0		0.5925	0		0.5925	0
	0.6841	0		0.6841	0		0.6052	0		0.6052	0
	0.7375	0		0.7375	0		0.5991	0		0.5991	0
	0.7002	0		0.7002	0		0.5912	0		0.5912	0
	0.6708	0		0.6708	0		0.5848	0		0.5848	0
	0.7034	0		0.7034	0		0.5938	0		0.5938	0
	0.6801	0		0.6801	0		0.5702	0		0.5702	0
	0.6434	0		0.6434	0		0.5724	0		0.5724	0
	0.6521	0		0.6521	0		0.5745	0		0.5745	0
	0.6589	0		0.6589	0		0.5776	0		0.5776	0
	0.6611	0		0.6611	0		0.5696	0		0.5696	0
	0.5938	0		0.5938	0		0.5899	0		0.5899	0
	0.6683	0		0.6683	0		0.5838	0		0.5838	0
	0.6313	0		0.6313	0		0.5783	0		0.5783	0
	0.6415	0		0.6415	0		0.5751	0		0.5751	0
	0.5671	0		0.5671	0		0.5541	0		0.5541	0
	0.666	0		0.666	0		0.5514	0		0.5514	0
	0.5846	0		0.5846	0		0.5577	0		0.5577	0
	0.5965	0		0.5965	0		0.5616	0		0.5616	0
	0.6389	0		0.6389	0		0.5632	0		0.5632	0
	0.6238	0		0.6238	0		0.5693	0		0.5693	0
	0.6823	0		0.6823	0		0.5374	0		0.5374	0
	0.6467	0		0.6467	0		0.5497	0		0.5497	0
	0.5512	0		0.5512	0		0.5449	0		0.5449	0
	0.656	0		0.656	0		0.5582	0		0.5582	0
	0.5923	0		0.5923	0		0.5361	0		0.5361	0
	0.6655	0		0.6655	0		0.5389	0		0.5389	0
	0.6011	0		0.6011	0		0.5497	0		0.5497	0
	0.5649	0		0.5649	0		0.5454	0		0.5454	0
	0.6047	0		0.6047	0		0.5542	0		0.5542	0
	0.6235	0		0.6235	0		0.5369	0		0.5369	0
	0.6645	0		0.6645	0		0.5238	0		0.5238	0
	0.5362	0		0.5362	0		0.5436	0		0.5436	0
	0.5275	0		0.5275	0		0.5277	0		0.5277	0
	0.6328	0		0.6328	0		0.5179	0		0.5179	0
	0.5657	0		0.5657	0		0.5129	0		0.5129	0
	0.6509	0		0.6509	0		0.5365	0		0.5365	0
	0.5765	0		0.5765	0		0.5312	0		0.5312	0
	0.6069	0		0.6069	0		0.5224	0		0.5224	0
	0.5465	0		0.5465	0		0.5391	0		0.5391	0
	0.6364	0		0.6364	0		0.5248	0		0.5248	0
	0.5112	0		0.5112	0		0.5007	0		0.5007	0
	0.6592	0		0.6592	0		0.5087	0		0.5087	0
	0.5468	0		0.5468	0		0.5036	0		0.5036	0
	0.5748	0		0.5748	0		0.5114	0		0.5114	0
	0.5872	0		0.5872	0		0.5247	0		0.5247	0
	0.6155	0		0.6155	0		0.5103	0		0.5103	0
	0.5237	0		0.5237	0		0.4945	0		0.4945	0
	0.6563	0		0.6563	0		0.5277	0		0.5277	0
	0.6354	0		0.6354	0		0.5115	0		0.5115	0
	0.5543	0		0.5543	0		0.5159	0		0.5159	0
	0.5004	0		0.5004	0		0.4848	0		0.4848	18.551
	0.4885	0		0.4885	0		0.5027	0		0.5027	0
	0.5251	0		0.5251	0		0.4861	0		0.4861	0
	0.5385	0		0.5385	0		0.4904	0		0.4904	0
	0.6475	0		0.6475	0		0.515	0		0.515	0
	0.6361	0		0.6361	0		0.4933	0		0.4933	18.1181
	0.5048	0		0.5048	10.1294		0.4868	0		0.4868	0
	0.5639	0		0.5639	0		0.4936	0		0.4936	0
	0.5798	0		0.5798	0		0.4991	0		0.4991	0
	0.6122	0		0.6122	0		0.4672	0		0.4672	0
	0.6203	0		0.6203	0		0.4709	16.1312		0.4709	31.2983
	0.5487	0		0.5487	0		0.5113	0		0.5113	0
	0.4691	0		0.4691	0		0.4739	0		0.4739	0
	0.5674	0		0.5674	0		0.5001	0		0.5001	0
	0.5228	0		0.5228	0		0.4673	0		0.4673	35.7465
	0.4815	0		0.4815	15.2209		0.4709	0		0.4709	0
	0.5274	0		0.5274	7.4434		0.484	0		0.484	0
	0.5037	0		0.5037	0		0.487	0		0.487	0
	0.6133	0		0.6133	0		0.4787	0		0.4787	0
	0.4899	0		0.4899	0		0.4572	0		0.4572	18.2664
	0.5915	0		0.5915	0		0.4762	0		0.4762	14.5743
	0.4482	8.4647		0.4482	0		0.4643	0		0.4643	0
	0.5343	0		0.5343	0		0.4709	0		0.4709	0
	0.5713	0		0.5713	0		0.4492	0		0.4492	44.0922
	0.5963	0		0.5963	0		0.4519	0		0.4519	0
	0.5121	0		0.5121	0		0.474	0		0.474	6.4465
	0.5774	0		0.5774	0		0.4419	0		0.4419	30.8952
	0.4711	0		0.4711	0		0.4568	0		0.4568	5.9271
	0.594	0		0.594	0		0.4724	0		0.4724	5.5433
	0.494	0		0.494	0		0.4758	0		0.4758	0
	0.5216	0		0.5216	0		0.4581	0		0.4581	19.8387
	0.4826	0		0.4826	0		0.4365	0		0.4365	28.5544
	0.4496	0		0.4496	0		0.443	0		0.443	10.4733
	0.5011	0		0.5011	0		0.438	0		0.438	9.0921
	0.4343	0		0.4343	0		0.444	9.0431		0.444	28.0513
	0.4246	0		0.4246	14.9315		0.4588	0		0.4588	5.9993
	0.5872	0		0.5872	0		0.4545	0		0.4545	0
	0.4603	0		0.4603	0		0.4415	0		0.4415	12.8387
	0.4644	0		0.4644	7.8951		0.461	0		0.461	21.8652
	0.5154	0		0.5154	0		0.4218	0		0.4218	34.4376
	0.5037	0		0.5037	0		0.4447	0		0.4447	18.4766
	0.4734	0		0.4734	0		0.427	0		0.427	19.6846
	0.4154	5.1195		0.4154	12.897		0.4405	0		0.4405	8.6328
	0.424	35.6895		0.424	14.3924		0.4199	0		0.4199	12.7884
	0.5283	0		0.5283	0		0.4303	0		0.4303	13.5962
	0.4374	0		0.4374	11.5118		0.4198	0		0.4198	8.7905
	0.4458	0		0.4458	16.7139		0.4474	0		0.4474	21.7918
	0.51	0		0.51	6.9836		0.4233	0		0.4233	25.1443
	0.3806	0		0.3806	17.8242		0.431	0		0.431	13.081
	0.5443	0		0.5443	0		0.4062	0		0.4062	30.321
	0.4855	0		0.4855	6.4067		0.4376	0		0.4376	16.461
	0.5315	0		0.5315	0		0.4096	0		0.4096	15.7764
	0.4551	0		0.4551	7.7526		0.4017	0		0.4017	27.7522
	0.4644	0		0.4644	13.1307		0.4092	0		0.4092	16.377
	0.3903	22.0595		0.3903	18.7125		0.4097	0		0.4097	11.9097
	0.4882	0		0.4882	9.3327		0.4141	4.7081		0.4141	22.4416
	0.414	0		0.414	13.8068		0.3943	0		0.3943	43.4437
	0.5128	0		0.5128	0		0.4073	0		0.4073	36.3359
	0.3985	0		0.3985	7.752		0.415	0		0.415	10.8439
	0.4217	4.2598		0.4217	0		0.396	0		0.396	29.7346
	0.467	0		0.467	0		0.3914	0		0.3914	23.6201
	0.4356	0		0.4356	7.9251		0.3797	19.62		0.3797	16.182
	0.5387	0		0.5387	0		0.394	0		0.394	21.8185
	0.4875	0		0.4875	0		0.3998	0		0.3998	23.4791
	0.3558	25.2941		0.3558	13.2735		0.3951	0		0.3951	19.0512
	0.3646	0		0.3646	7.2303		0.3858	0		0.3858	32.5764
	0.5178	0		0.5178	10.4149		0.3783	3.6894		0.3783	29.8867
	0.4651	4.9284		0.4651	9.3401		0.3811	0		0.3811	50.2258
	0.4704	0		0.4704	17.3776		0.3654	38.0772		0.3654	33.8249
	0.4972	0		0.4972	0		0.3732	3.5464		0.3732	11.7025
	0.5212	0		0.5212	0		0.3785	0		0.3785	51.4683
	0.3673	6.1508		0.3673	0		0.3577	23.4662		0.3577	39.7812
	0.437	0		0.437	16.7967		0.363	0		0.363	37.9595
	0.4114	29.3911		0.4114	21.9548		0.3673	0		0.3673	14.5768
	0.5346	0		0.5346	0		0.3618	0		0.3618	31.0891
	0.3909	0		0.3909	0		0.357	0		0.357	20.4684
	0.4446	0		0.4446	17.0099		0.3433	0		0.3433	31.0246
	0.418	0		0.418	10.4616		0.3475	9.2635		0.3475	46.6551
	0.3746	13.3968		0.3746	22.9646		0.3508	0		0.3508	22.9223
	0.5178	0		0.5178	6.6053		0.3355	0		0.3355	7.5852
	0.3358	4.6312		0.3358	13.5485		0.3401	3.7871		0.3401	21.7361
	0.4933	0		0.4933	13.6713		0.3364	0		0.3364	35.4684
	0.3933	0		0.3933	12.4366		0.3244	0		0.3244	51.3295
	0.4752	0		0.4752	7.6857		0.3293	0		0.3293	11.0826
	0.4432	0		0.4432	13.0552		0.3228	0		0.3228	46.0535
	0.4512	0		0.4512	0		0.3186	13.0087		0.3186	34.0908
	0.3396	0		0.3396	29.764		0.3144	0		0.3144	26.1853
	0.4117	0		0.4117	19.3694		0.3223	0		0.3223	27.842
	0.4229	0		0.4229	12.1739		0.31	0		0.31	46.0388
	0.493	0		0.493	0		0.3042	0		0.3042	32.9173
	0.3453	5.9368		0.3453	14.7294		0.3292	0		0.3292	38.4625
	0.4724	0		0.4724	6.4234		0.3102	0		0.3102	36.2871
	0.4981	0		0.4981	0		0.3066	0		0.3066	15.3111
	0.3546	0		0.3546	11.2321		0.3155	0		0.3155	21.3654
	0.3947	26.8393		0.3947	15.5764		0.296	9.2725		0.296	25.2469
	0.4532	0		0.4532	0		0.2976	21.3385		0.2976	34.5474
	0.376	0		0.376	11.8155		0.3069	0		0.3069	26.1801
	0.3175	6.1048		0.3175	14.0016		0.3123	0		0.3123	27.2172
	0.4296	10.1358		0.4296	6.9054		0.2954	0		0.2954	40.2844
	0.4987	0		0.4987	7.1437		0.285	0		0.285	18.2699
	0.4699	9.2092		0.4699	0		0.2829	0		0.2829	39.9713
	0.4542	0		0.4542	14.986		0.2992	0		0.2992	30.7068
	0.3214	11.0983		0.3214	7.659		0.2815	0		0.2815	18.2285
	0.3496	19.9393		0.3496	9.3962		0.2911	0		0.2911	33.8166
	0.407	4.1986		0.407	0		0.2822	0		0.2822	28.069
	0.3783	0		0.3783	9.2109		0.2888	3.3654		0.2888	46.8349
	0.4763	0		0.4763	11.1835		0.2688	0		0.2688	63.5668
	0.2917	21.0052		0.2917	0		0.2934	0		0.2934	35.235
	0.2993	24.681		0.2993	17.6148		0.2699	4.9979		0.2699	33.0293
	0.4318	0		0.4318	8.5738		0.2582	0		0.2582	41.1954
	0.3882	25.302		0.3882	6.5555		0.2766	0		0.2766	34.9601
	0.3257	16.5281		0.3257	20.3352		0.2662	4.3838		0.2662	40.7895
	0.3508	0		0.3508	0		0.2785	0		0.2785	28.6932
	0.451	0		0.451	0		0.2528	4.9358		0.2528	45.4695
	0.407	0		0.407	7.7413		0.2809	0		0.2809	36.0023
	0.3594	6.3037		0.3594	8.0039		0.2657	7.8587		0.2657	19.5358
	0.3278	8.1221		0.3278	0		0.2553	0		0.2553	44.4158
	0.434	16.4048		0.434	16.6007		0.2436	52.1858		0.2436	32.1201
	0.3892	0		0.3892	0		0.2692	0		0.2692	21.1888
	0.3685	64.8405		0.3685	11.9853		0.264	0		0.264	16.3183
	0.4647	0		0.4647	11.7468		0.2374	0		0.2374	19.1476
	0.295	0		0.295	7.8987		0.2591	0		0.2591	49.2689
	0.4527	0		0.4527	0		0.2483	0		0.2483	35.577
	0.3043	0		0.3043	8.5463		0.2417	25.7495		0.2417	38.0208
	0.3375	19.4253		0.3375	7.7864		0.2298	0		0.2298	42.3573
	0.4139	5.6792		0.4139	0		0.2262	0		0.2262	26.0524
	0.2761	18.0751		0.2761	9.0489		0.2487	0		0.2487	26.7988
	0.3493	0		0.3493	15.8759		0.2428	0		0.2428	32.8904
	0.4028	0		0.4028	20.217		0.2486	9.3008		0.2486	16.6765
	0.4318	0		0.4318	0		0.2251	0		0.2251	34.1355
	0.3625	0		0.3625	11.4172		0.2145	0		0.2145	36.2178
	0.3117	14.2239		0.3117	0		0.2079	0		0.2079	55.1219
	0.3885	0		0.3885	12.5636		0.2548	0		0.2548	43.2466
	0.3207	0		0.3207	19.1419		0.2129	0		0.2129	35.1799
	0.4414	34.4251		0.4414	11.3753		0.2175	0		0.2175	13.0607
	0.258	35.2992		0.258	6.8429		0.2216	0		0.2216	32.2925
	0.3712	0		0.3712	6.393		0.2031	0		0.2031	43.7604
	0.2888	22.5463		0.2888	0		0.1928	0		0.1928	5.4984
	0.273	7.5373		0.273	0		0.1844	0		0.1844	35.8638
	0.4133	29.5987		0.4133	0		0.0283	0		0.0283	32.1029
	0.3421	10.1826		0.3421	0		0.9683	0		0.9683	0
	0.3293	0		0.3293	11.9657		0.9748	0		0.9748	9.2087
	0.3974	5.2315		0.3974	8.4711		0.9701	0		0.9701	12.2864
	0.3545	0		0.3545	15.8746		0.9559	0		0.9559	0
	0.2954	0		0.2954	15.4178		0.9483	0		0.9483	0
	0.2521	0		0.2521	8.285		0.9537	0		0.9537	0
	0.417	0		0.417	10.3123		0.9422	0		0.9422	0
	0.3794	4.4836		0.3794	0		0.9338	0		0.9338	0
	0.314	0		0.314	12.147		0.9415	0		0.9415	4.6031
	0.3646	4.6343		0.3646	11.5952		0.9187	0		0.9187	13.9205
	0.266	0		0.266	7.981		0.9308	0		0.9308	0
	0.4237	20.7195		0.4237	0		0.9439	0		0.9439	0
	0.2978	16.6924		0.2978	6.9911		0.9374	13.1875		0.9374	7.2897
	0.2739	17.384		0.2739	11.9348		0.9257	0		0.9257	0
	0.3987	14.5856		0.3987	0		0.9277	0		0.9277	6.1598
	0.3769	5.4586		0.3769	9.9784		0.9037	0		0.9037	0
	0.2501	6.4399		0.2501	12.4615		0.9194	0		0.9194	0
	0.3351	4.2507		0.3351	10.822		0.8928	0		0.8928	0
	0.3465	29.6946		0.3465	11.2045		0.9201	0		0.9201	0
	0.3228	0		0.3228	16.5261		0.8867	0		0.8867	0
	0.3071	0		0.3071	8.0236		0.8772	0		0.8772	0
	0.2332	0		0.2332	8.9557		0.9016	0		0.9016	0
	0.3824	0		0.3824	8.6309		0.869	0		0.869	0
	0.2912	4.2583		0.2912	6.5833		0.8972	0		0.8972	0
	0.3933	18.9789		0.3933	9.3538		0.8611	0		0.8611	0
	0.3497	0		0.3497	0		0.8538	0		0.8538	0
	0.3123	23.5942		0.3123	9.36		0.8489	0		0.8489	0
	0.2763	8.6807		0.2763	7.7995		0.84	0		0.84	0
	0.2487	23.7878		0.2487	7.8902		0.8762	0		0.8762	0
	0.2644	4.5588		0.2644	11.6435		0.8297	0		0.8297	0
	0.3358	0		0.3358	14.3479		0.8409	0		0.8409	0
	0.3544	0		0.3544	0		0.836	0		0.836	0
	0.3617	0		0.3617	15.06		0.8209	0		0.8209	0
	0.233	27.3271		0.233	13.4263		0.8282	0		0.8282	0
	0.3236	18.8518		0.3236	13.4833		0.8129	0		0.8129	0
	0.2922	0		0.2922	17.0804		0.8327	0		0.8327	0
	0.3699	0		0.3699	16.7408		0.8175	0		0.8175	0
	0.2125	8.6594		0.2125	10.1997		0.845	0		0.845	0
	0.2717	15.9261		0.2717	14.9185		0.8056	0		0.8056	0
	0.2133	0		0.2133	11.2691		0.8108	0		0.8108	0
	0.3075	0		0.3075	25.4378		0.802	0		0.802	0
	0.3236	16.4683		0.3236	6.8557		0.806	0		0.806	0
	0.293	5.13		0.293	7.7772		0.8071	0		0.8071	0
	0.2383	0		0.2383	14.1045		0.8124	0		0.8124	0
	0.334	16.308		0.334	8.6533		0.8075	0		0.8075	0
	0.2473	6.6276		0.2473	26.5801		0.7958	0		0.7958	0
	0.3418	0		0.3418	9.1676		0.7957	0		0.7957	0
	0.2707	4.6513		0.2707	0		0.7838	0		0.7838	0
	0.2188	23.99		0.2188	14.7529		0.7872	0		0.7872	0
	0.2543	18.3305		0.2543	0		0.7902	0		0.7902	0
	0.3462	15.0514		0.3462	13.8698		0.7971	0		0.7971	0
	0.2907	0		0.2907	12.5267		0.7815	0		0.7815	0
	0.304	0		0.304	16.0207		0.7778	0		0.7778	0
	0.3234	0		0.3234	9.924		0.7827	0		0.7827	0
	0.2724	16.2916		0.2724	6.4843		0.7565	0		0.7565	0
	0.1878	0		0.1878	0		0.7786	0		0.7786	0
	0.22	4.6456		0.22	0		0.7592	0		0.7592	0
	0.1987	39.3477		0.1987	14.0442		0.7616	0		0.7616	0
	0.3014	0		0.3014	8.4427		0.7646	0		0.7646	0
	0.3284	0		0.3284	7.3207		0.7533	0		0.7533	0
	0.2322	11.0357		0.2322	6.684		0.7654	0		0.7654	0
	0.2463	0		0.2463	7.1148		0.7703	0		0.7703	0
	0.3045	7.358		0.3045	9.6333		0.7642	0		0.7642	0
	0.2782	0		0.2782	12.3708		0.7478	0		0.7478	0
	0.1995	0		0.1995	8.1072		0.74	0		0.74	0
	0.251	4.7917		0.251	6.9578		0.7379	0		0.7379	0
	0.2162	4.8826		0.2162	0		0.7787	0		0.7787	0
	0.1817	0		0.1817	14.2638		0.7635	0		0.7635	0
	0.3061	0		0.3061	13.3845		0.7538	0		0.7538	0
	0.2827	7.3842		0.2827	0		0.7552	0		0.7552	0
	0.3079	6.248		0.3079	0		0.7696	0		0.7696	0
	0.2546	18.8086		0.2546	13.5609		0.739	0		0.739	0
	0.16	0		0.16	6.3455		0.7707	0		0.7707	0
	0.2235	7.0151		0.2235	0		0.7375	0		0.7375	0
	0.2873	18.1996		0.2873	10.2729		0.7515	0		0.7515	0
	0.3109	19.9243		0.3109	0		0.7658	0		0.7658	0
	0.2598	0		0.2598	15.98		0.7685	0		0.7685	0
	0.1654	9.041		0.1654	20.6135		0.7251	0		0.7251	0
	0.1793	0		0.1793	27.424		0.7524	0		0.7524	0
	0.2006	4.6253		0.2006	17.8068		0.741	0		0.741	0
	0.2318	0		0.2318	7.1382		0.7534	0		0.7534	0
	0.2639	0		0.2639	11.3588		0.7242	0		0.7242	0
	0.1882	6.0396		0.1882	12.789		0.7393	0		0.7393	0
	0.2865	13.2177		0.2865	16.3401		0.7248	0		0.7248	0
	0.237	4.7134		0.237	6.3494		0.7498	0		0.7498	0
	0.1996	0		0.1996	10.7601		0.7111	0		0.7111	0
	0.1516	0		0.1516	15.0637		0.7219	0		0.7219	0
	0.1628	0		0.1628	18.8658		0.7274	0		0.7274	0
	0.2115	8.6624		0.2115	10.9444		0.7386	0		0.7386	0
	0.286	0		0.286	7.6146		0.7232	0		0.7232	0
	0.1818	7.0805		0.1818	9.8582		0.7004	0		0.7004	0
	0.1649	0		0.1649	0		0.7282	0		0.7282	0
	0.2403	0		0.2403	7.4363		0.7095	0		0.7095	0
	0.2285	0		0.2285	0		0.7273	0		0.7273	0
	0.2192	0		0.2192	9.9182		0.7332	0		0.7332	0
	0.1348	47.116		0.1348	0		0.7189	0		0.7189	0
	0.1987	7.9253		0.1987	7.7793		0.7066	0		0.7066	0
	0.275	0		0.275	15.3268		0.7137	0		0.7137	0
	0.1829	4.1795		0.1829	7.8079		0.6945	0		0.6945	0
	0.1627	0		0.1627	9.746		0.7075	0		0.7075	0
	0.1392	4.2289		0.1392	0		0.7263	0		0.7263	0
	0.2257	0		0.2257	20.2592		0.6946	0		0.6946	0
	0.2107	8.894		0.2107	17.4797		0.7129	0		0.7129	0
	0.1668	8.3139		0.1668	6.6668		0.6865	0		0.6865	0
	0.1466	6.2094		0.1466	9.7461		0.7146	0		0.7146	0
	0.117	13.1807		0.117	10.2917		0.6993	0		0.6993	0
	0.1785	12.5311		0.1785	0		0.6891	0		0.6891	0
	0.2431	13.3798		0.2431	11.2856		0.7101	0		0.7101	0
	0.233	0		0.233	12.19		0.698	0		0.698	0
	0.1913	0		0.1913	11.7228		0.7123	0		0.7123	0
	0.1216	0		0.1216	15.3857		0.6982	0		0.6982	0
	0.2134	0		0.2134	14.7493		0.6723	0		0.6723	0
	0.1312	0		0.1312	12.5597		0.6993	0		0.6993	0
	0.2024	17.8932		0.2024	0		0.6839	0		0.6839	0
	0.15	0		0.15	8.2562		0.6977	0		0.6977	0
	0.1724	28.6244		0.1724	7.8963		0.6564	0		0.6564	0
	0.2158	30.2049		0.2158	8.26		0.6882	0		0.6882	0
	0.157	0		0.157	20.1234		0.6793	0		0.6793	0
	0.1864	7.6663		0.1864	0		0.6802	0		0.6802	0
	0.1022	0		0.1022	16.2692		0.6438	0		0.6438	0
	0.1348	4.998		0.1348	15.2438		0.6398	0		0.6398	0
	0.1181	0		0.1181	0		0.6469	0		0.6469	0
	0.1	0		0.1	0		0.6806	0		0.6806	0
	0.1695	6.2538		0.1695	0		0.6806	0		0.6806	0
	0.1331	17.9068		0.1331	12.99		0.6316	0		0.6316	0
	0.1561	7.8741		0.1561	11.8146		0.6262	0		0.6262	0
	0.1916	0		0.1916	0		0.6682	0		0.6682	0
	0.2031	0		0.2031	7.7986		0.6563	0		0.6563	0
	0.1809	19.2533		0.1809	14.1582		0.6035	0		0.6035	0
	0.1015	12.4192		0.1015	0		0.6508	0		0.6508	0
	0.1379	0		0.1379	0		0.604	0		0.604	0
	0.1536	0		0.1536	9.9397		0.6039	0		0.6039	0
	0.139	0		0.139	8.9305		0.5999	0		0.5999	0
	0.1021	0		0.1021	12.3929		0.5979	0		0.5979	0
	0.118	0		0.118	9.4579		0.6317	0		0.6317	0
	0.8117	0		0.8117	0		0.6333	0		0.6333	0
	0.7924	0		0.7924	0		0.5826	0		0.5826	0
	0.8354	0		0.8354	0		0.5874	0		0.5874	0
	0.7976	0		0.7976	0		0.6183	0		0.6183	0
	0.8391	0		0.8391	0		0.6187	0		0.6187	0
	0.8702	0		0.8702	0		0.581	0		0.581	0
	0.8015	0		0.8015	0		0.6101	0		0.6101	0
	0.7784	0		0.7784	0		0.5712	0		0.5712	0
	0.7894	0		0.7894	0		0.5674	0		0.5674	0
	0.8044	0		0.8044	0		0.5683	0		0.5683	0
	0.8396	0		0.8396	0		0.6021	0		0.6021	0
	0.7711	0		0.7711	0		0.6045	0		0.6045	0
	0.7543	0		0.7543	0		0.5572	0		0.5572	0
	0.8248	0		0.8248	0		0.5892	0		0.5892	0
	0.8233	0		0.8233	0		0.5526	0		0.5526	0
	0.7954	0		0.7954	0		0.5575	0		0.5575	0
	0.8339	0		0.8339	0		0.5891	0		0.5891	0
	0.8422	0		0.8422	0		0.539	0		0.539	0
	0.8162	0		0.8162	0		0.542	0		0.542	0
	0.8299	0		0.8299	0		0.588	0		0.588	0
	0.7952	0		0.7952	0		0.5751	0		0.5751	0
	0.7966	0		0.7966	0		0.5769	0		0.5769	0
	0.7759	0		0.7759	0		0.5332	0		0.5332	0
	0.8185	0		0.8185	0		0.5624	0		0.5624	0
	0.7822	0		0.7822	0		0.5222	0		0.5222	0
	0.6316	0		0.6316	0		0.5239	0		0.5239	0
	0.7243	0		0.7243	0		0.5713	0		0.5713	0
	0.7592	0		0.7592	0		0.5219	0		0.5219	0
	0.6362	0		0.6362	6.4001		0.5625	0		0.5625	0
	0.7742	0		0.7742	0		0.5095	0		0.5095	0
	0.6102	0		0.6102	0		0.5499	0		0.5499	0
	0.7495	0		0.7495	0		0.5557	0		0.5557	0
	0.6306	0		0.6306	0		0.5022	0		0.5022	0
	0.7208	0		0.7208	0		0.5561	0		0.5561	0
	0.6376	0		0.6376	0		0.5425	0		0.5425	0
	0.6141	0		0.6141	0		0.5481	0		0.5481	0
	0.7594	0		0.7594	0		0.5353	0		0.5353	0
	0.5942	0		0.5942	0		0.487	0		0.487	19.5642
	0.7217	0		0.7217	0		0.5334	0		0.5334	0
	0.6859	0		0.6859	0		0.5242	0		0.5242	0
	0.5768	0		0.5768	0		0.5273	0		0.5273	0
	0.6927	0		0.6927	0		0.5184	0		0.5184	0
	0.6124	0		0.6124	0		0.5047	0		0.5047	0
	0.6227	0		0.6227	0		0.4955	0		0.4955	0
	0.7024	0		0.7024	0		0.509	0		0.509	0
	0.7259	0		0.7259	0		0.4965	0		0.4965	0
	0.5821	0		0.5821	0		0.5076	0		0.5076	10.1269
	0.5627	0		0.5627	0		0.4988	0		0.4988	0
	0.6775	0		0.6775	0		0.4558	0		0.4558	22.7877
	0.6164	0		0.6164	0		0.5031	0		0.5031	0
	0.6889	0		0.6889	0		0.5028	0		0.5028	0
	0.6902	0		0.6902	0		0.4687	0		0.4687	0
	0.6988	0		0.6988	0		0.4931	0		0.4931	0
	0.5341	0		0.5341	0		0.4841	0		0.4841	0
	0.6768	0		0.6768	0		0.4902	0		0.4902	0
	0.6775	0		0.6775	0		0.4297	0		0.4297	0
	0.5969	0		0.5969	0		0.4764	0		0.4764	22.7023
	0.6278	0		0.6278	0		0.4839	0		0.4839	0
	0.4669	0		0.4669	0		0.4575	0		0.4575	8.3677
	0.5502	0		0.5502	0		0.4668	0		0.4668	0
	0.5109	0		0.5109	0		0.4447	0		0.4447	18.6609
	0.4603	0		0.4603	7.9622		0.4108	0		0.4108	14.6945
	0.6124	0		0.6124	0		0.4664	0		0.4664	4.6677
	0.5346	0		0.5346	0		0.4618	0		0.4618	21.1831
	0.5481	0		0.5481	0		0.4245	0		0.4245	14.2546
	0.5728	0		0.5728	0		0.452	0		0.452	0
	0.4877	0		0.4877	0		0.4292	0		0.4292	33.5742
	0.5601	0		0.5601	0		0.4294	0		0.4294	29.9845
	0.5517	0		0.5517	0		0.3931	0		0.3931	38.5255
	0.5217	0		0.5217	0		0.4312	0		0.4312	5.1264
	0.4281	0		0.4281	16.9215		0.4155	0		0.4155	4.3605
	0.4815	0		0.4815	0		0.4233	0		0.4233	11.16
	0.3736	0		0.3736	9.9801		0.4333	0		0.4333	16.9732
	0.361	0		0.361	0		0.4266	0		0.4266	14.1772
	0.3377	5.9634		0.3377	0		0.3858	0		0.3858	43.4953
	0.2775	11.2574		0.2775	11.5417		0.4059	0		0.4059	16.119
	0.257	0		0.257	9.5885		0.4143	0		0.4143	25.796
	0.2948	16.5637		0.2948	10.9648		0.409	0		0.409	25.8525
	0.133	0		0.133	13.8202		0.3751	0		0.3751	20.984
	0.2692	13.1271		0.2692	7.8381		0.4157	0		0.4157	22.9051
	0.2646	0		0.2646	0		0.4096	0		0.4096	44.7532
	0.2581	0		0.2581	10.1811		0.3989	0		0.3989	30.0218
	0.2336	0		0.2336	11.8222		0.3915	0		0.3915	8.6025
	0.1762	4.7267		0.1762	10.4836		0.3942	0		0.3942	10.3827
	0.1566	4.7987		0.1566	6.2115		0.3851	0		0.3851	8.9159
	0.0892	0		0.0892	12.6978		0.3929	8.9406		0.3929	27.0905
	0.1343	0		0.1343	9.6381		0.3747	0		0.3747	27.6687
	0.1209	23.3039		0.1209	0		0.3726	16.3372		0.3726	24.8722
	0.8809	0		0.8809	0		0.378	0		0.378	24.4673
	0.8144	0		0.8144	0		0.364	0		0.364	32.3016
	0.8251	0		0.8251	0		0.3875	0		0.3875	35.806
	0.8512	0		0.8512	0		0.3771	0		0.3771	41.0146
	0.8185	0		0.8185	0		0.3536	3.6449		0.3536	46.8632
	0.8226	0		0.8226	0		0.3633	0		0.3633	37.7791
	0.834	0		0.834	0		0.328	0		0.328	53.0338
	0.8777	0		0.8777	0		0.3501	3.3359		0.3501	34.5704
	0.8487	0		0.8487	0		0.331	3.3424		0.331	19.0499
	0.8566	0		0.8566	0		0.349	0		0.349	43.8536
	0.8352	0		0.8352	0		0.339	0		0.339	40.232
	0.8592	0		0.8592	0		0.3358	0		0.3358	37.0051
	0.8344	0		0.8344	0		0.3494	0		0.3494	22.3519
	0.6536	0		0.6536	0		0.3438	10.6504		0.3438	39.1696
	0.63	0		0.63	0		0.3317	0		0.3317	59.5668
	0.7684	0		0.7684	0		0.3242	7.9886		0.3242	38.4837
	0.7762	0		0.7762	0		0.3454	0		0.3454	30.8525
	0.7328	0		0.7328	0		0.3297	17.631		0.3297	28.2316
	0.7564	0		0.7564	0		0.3353	3.6551		0.3353	17.8848
	0.7414	0		0.7414	0		0.342	0		0.342	31.3246
	0.5887	0		0.5887	0		0.3333	0		0.3333	44.6601
	0.6786	0		0.6786	0		0.3207	6.5466		0.3207	21.404
	0.6612	0		0.6612	0		0.3301	0		0.3301	32.8691
	0.6123	0		0.6123	0		0.3197	0		0.3197	30.0783
	0.589	0		0.589	0		0.3221	13.0887		0.3221	32.311
	0.5613	0		0.5613	0		0.2763	0		0.2763	39.1062
	0.5568	0		0.5568	0		0.276	0		0.276	30.7347
	0.5407	0		0.5407	0		0.3162	0		0.3162	33.9499
	0.4427	0		0.4427	11.0594		0.3029	0		0.3029	12.5481
	0.5749	0		0.5749	0		0.3061	0		0.3061	17.2125
	0.2731	0		0.2731	6.3267		0.3131	13.2332		0.3131	47.4425
	0.3574	0		0.3574	6.7339		0.2622	0		0.2622	35.7627
	0.142	14.1269		0.142	0		0.2514	0		0.2514	41.7358
	0.2396	8.2403		0.2396	0		0.291	13.2726		0.291	23.7293
	0.2139	0		0.2139	0		0.2936	8.4052		0.2936	44.578
	0.102	19.0742		0.102	6.5358		0.2601	0		0.2601	43.1493
	0.8462	0		0.8462	0		0.2345	0		0.2345	10.6903
	0.8928	0		0.8928	0		0.2779	14.3483		0.2779	34.9023
	0.8644	0		0.8644	0		0.2815	25.9153		0.2815	28.2665
	0.7761	0		0.7761	0		0.2715	3.5051		0.2715	37.4088
	0.7514	0		0.7514	0		0.2605	13.2979		0.2605	37.2292
	0.8623	0		0.8623	0		0.2477	0		0.2477	20.8441
	0.8515	0		0.8515	0		0.2432	0		0.2432	30.3169
	0.8145	0		0.8145	0		0.2634	11.3026		0.2634	28.9477
	0.8199	0		0.8199	0		0.2574	9.0751		0.2574	20.0628
	0.7381	0		0.7381	0		0.2714	4.2009		0.2714	30.3687
	0.7096	0		0.7096	0		0.2321	0		0.2321	30.5611
	0.7219	0		0.7219	0		0.2312	0		0.2312	34.2111
	0.7088	0		0.7088	0		0.2272	0		0.2272	43.5748
	0.5675	0		0.5675	0		0.2476	10.7142		0.2476	26.4609
	0.5218	0		0.5218	0		0.2409	0		0.2409	35.4795
	0.4949	0		0.4949	0		0.2317	0		0.2317	38.2999
	0.6297	0		0.6297	0		0.2324	0		0.2324	42.5932
	0.5618	0		0.5618	0		0.209	0		0.209	34.8295
	0.4002	0		0.4002	6.7659		0.2194	0		0.2194	26.1335
	0.5922	0		0.5922	0		0.2092	9.5242		0.2092	31.177
	0.4023	0		0.4023	7.2352		0.2032	0		0.2032	38.9744
	0.3144	8.0107		0.3144	0		0.2068	0		0.2068	32.5914
	0.4649	0		0.4649	0		0.1899	17.5292		0.1899	38.2504
	0.202	4.3264		0.202	12.9714		0.2107	6.7719		0.2107	15.5373
	0.254	0		0.254	7.3381		0.2347	3.2129		0.2347	22.546
	0.0798	15.4786		0.0798	6.8111		0.1943	13.921		0.1943	29.8769
	0.8931	0		0.8931	0		0.1759	0		0.1759	28.943
	0.8306	0		0.8306	0		0.2233	0		0.2233	32.1285
	0.8553	0		0.8553	0		0.2008	21.1482		0.2008	27.2834
	0.8599	0		0.8599	0		0.1743	0		0.1743	27.1089
	0.8497	0		0.8497	0		0.1884	3.9501		0.1884	35.5344
	0.8488	0		0.8488	0		0.1948	0		0.1948	35.7586
	0.6246	0		0.6246	0		0.1732	0		0.1732	20.2794
	0.5447	0		0.5447	0		0.1896	0		0.1896	40.8259
	0.602	0		0.602	0		0.1796	0		0.1796	27.8281
	0.5793	0		0.5793	0		0.2114	0		0.2114	16.4269
	0.6451	0		0.6451	0		0.166	0		0.166	27.9683
	0.4161	0		0.4161	9.9293		0.1863	0		0.1863	25.6387
	0.4438	8.7331		0.4438	29.7801		0.1682	10.1852		0.1682	23.2697
	0.2238	5.2829		0.2238	7.5599		0.2064	0		0.2064	31.4315
	0.1786	0		0.1786	8.2304		0.1549	25.8938		0.1549	32.5224
	0.1587	0		0.1587	7.2708		0.1534	0		0.1534	29.5735
	0.1152	0		0.1152	0		0.1911	0		0.1911	45.0814
	0.928	0		0.928	0		0.1398	0		0.1398	30.5438
	0.9031	0		0.9031	0		0.974	0		0.974	29.1985
	0.9082	0		0.9082	0		0.9409	0		0.9409	12.389
	0.8693	0		0.8693	0		0.9283	0		0.9283	0
	0.8599	0		0.8599	0		0.9368	0		0.9368	31.4985
	0.8814	0		0.8814	0		0.923	0		0.923	0
	0.8921	0		0.8921	6.6454		0.9506	0		0.9506	6.0264
	0.9074	0		0.9074	6.2469		0.9142	0		0.9142	11.6136
	0.8069	0		0.8069	0		0.9213	0		0.9213	0
	0.8415	0		0.8415	0		0.9019	0		0.9019	12.0924
	0.8742	0		0.8742	0		0.9072	0		0.9072	0
	0.8933	0		0.8933	0		0.9159	0		0.9159	0
	0.8796	0		0.8796	0		0.8891	0		0.8891	0
	0.7131	0		0.7131	0		0.9157	0		0.9157	0
	0.8749	0		0.8749	0		0.911	0		0.911	0
	0.8758	0		0.8758	0		0.8887	0		0.8887	0
	0.6548	0		0.6548	0		0.9029	0		0.9029	0
	0.6057	0		0.6057	0		0.9105	0		0.9105	0
	0.7077	0		0.7077	0		0.8773	0		0.8773	0
	0.7808	0		0.7808	0		0.8988	0		0.8988	0
	0.7343	0		0.7343	0		0.8802	0		0.8802	0
	0.7236	0		0.7236	0		0.891	0		0.891	0
	0.7065	0		0.7065	0		0.8583	0		0.8583	0
	0.6963	0		0.6963	0		0.8703	0		0.8703	0
	0.4998	0		0.4998	0		0.8861	0		0.8861	0
	0.3929	12.3477		0.3929	13.5033		0.8969	0		0.8969	0
	0.3141	4.1784		0.3141	0		0.8888	0		0.8888	0
	0.079	0		0.079	0		0.8557	0		0.8557	0
	0.0732	6.342		0.0732	0		0.8587	0		0.8587	0
	0.1384	0		0.1384	6.3442		0.8747	0		0.8747	0
	0.8344	0		0.8344	0		0.8396	0		0.8396	0
	0.8784	0		0.8784	0		0.8816	0		0.8816	0
	0.8053	0		0.8053	0		0.8765	0		0.8765	0
	0.8256	0		0.8256	0		0.8848	0		0.8848	0
	0.8556	0		0.8556	0		0.8456	0		0.8456	0
	0.8723	0		0.8723	0		0.8694	0		0.8694	0
	0.8516	0		0.8516	0		0.831	0		0.831	0
	0.781	0		0.781	0		0.8474	0		0.8474	0
	0.9056	0		0.9056	0		0.8696	0		0.8696	0
	0.8852	0		0.8852	0		0.8581	0		0.8581	0
	0.6922	0		0.6922	0		0.8614	0		0.8614	0
	0.6797	0		0.6797	0		0.855	0		0.855	0
	0.6425	0		0.6425	0		0.8621	0		0.8621	0
	0.7992	0		0.7992	0		0.8321	0		0.8321	0
	0.8067	0		0.8067	0		0.863	0		0.863	0
	0.7693	0		0.7693	0		0.8556	0		0.8556	0
	0.7547	0		0.7547	0		0.8229	0		0.8229	0
	0.752	0		0.752	0		0.8098	0		0.8098	0
	0.698	0		0.698	0		0.8146	0		0.8146	0
	0.4382	0		0.4382	8.2327		0.8429	0		0.8429	0
	0.6061	0		0.6061	0		0.8369	0		0.8369	0
	0.5328	0		0.5328	0		0.8431	0		0.8431	0
	0.3766	60.5217		0.3766	0		0.8266	0		0.8266	0
	0.356	0		0.356	7.6495		0.8197	0		0.8197	0
	0.553	0		0.553	0		0.8472	0		0.8472	0
	0.5374	0		0.5374	0		0.8444	0		0.8444	0
	0.242	0		0.242	11.9657		0.8254	0		0.8254	0
	0.2435	0		0.2435	13.0543		0.8303	0		0.8303	0
	0.1952	12.7837		0.1952	0		0.8309	0		0.8309	0
	0.1815	0		0.1815	0		0.8234	0		0.8234	0
	0.073	0		0.073	13.0134		0.8328	0		0.8328	0
	0.9341	0		0.9341	0		0.813	0		0.813	0
	0.9505	0		0.9505	0		0.7933	0		0.7933	0
	0.9222	0		0.9222	0		0.8387	0		0.8387	0
	0.9518	0		0.9518	0		0.8309	0		0.8309	0
	0.8775	0		0.8775	0		0.8212	0		0.8212	0
	0.9173	0		0.9173	0		0.7895	0		0.7895	0
	0.9374	0		0.9374	0		0.82	0		0.82	0
	0.8899	0		0.8899	0		0.8265	0		0.8265	0
	0.9269	0		0.9269	0		0.8107	0		0.8107	0
	0.9156	0		0.9156	0		0.8183	0		0.8183	0
	0.8197	0		0.8197	0		0.7736	0		0.7736	0
	0.9044	0		0.9044	0		0.7966	0		0.7966	0
	0.7937	0		0.7937	0		0.8049	0		0.8049	0
	0.9027	0		0.9027	0		0.8284	0		0.8284	0
	0.7306	0		0.7306	0		0.8155	0		0.8155	0
	0.8913	0		0.8913	0		0.7718	0		0.7718	0
	0.6642	0		0.6642	0		0.807	0		0.807	0
	0.8637	0		0.8637	0		0.7709	0		0.7709	0
	0.8327	0		0.8327	0		0.8153	0		0.8153	0
	0.7881	0		0.7881	0		0.7731	0		0.7731	0
	0.7338	0		0.7338	0		0.776	0		0.776	0
	0.6591	0		0.6591	0		0.8093	0		0.8093	0
	0.3354	13.1275		0.3354	8.9252		0.7939	0		0.7939	0
	0.4291	0		0.4291	10.9662		0.798	0		0.798	0
	0.4144	0		0.4144	9.54		0.7629	0		0.7629	0
	0.3799	0		0.3799	14.4363		0.8024	0		0.8024	0
	0.3351	4.4811		0.3351	6.7068		0.7878	0		0.7878	0
	0.2796	24.7467		0.2796	0		0.7574	0		0.7574	0
	0.1091	10.2713		0.1091	15.7282		0.7656	0		0.7656	0
	0.0651	0		0.0651	8.129		0.7986	0		0.7986	0
	0.095	0		0.095	7.3684		0.8034	0		0.8034	0
	0.1038	0		0.1038	0		0.7507	0		0.7507	0
	0.0664	0		0.0664	8.9969		0.783	0		0.783	0
	0.0476	0		0.0476	0		0.7993	0		0.7993	0
	0.9337	0		0.9337	0		0.7536	0		0.7536	0
	0.9052	0		0.9052	0		0.7839	0		0.7839	0
	0.8823	0		0.8823	0		0.788	0		0.788	0
	0.8645	0		0.8645	0		0.7731	0		0.7731	0
	0.8469	0		0.8469	0		0.7924	0		0.7924	0
	0.9322	0		0.9322	0		0.7847	0		0.7847	0
	0.761	0		0.761	0		0.7319	0		0.7319	0
	0.8946	0		0.8946	0		0.7684	0		0.7684	0
	0.5555	0		0.5555	0		0.7175	0		0.7175	0
	0.5323	0		0.5323	0		0.7208	0		0.7208	0
	0.5017	0		0.5017	0		0.7221	0		0.7221	0
	0.4758	0		0.4758	7.7467		0.7675	0		0.7675	0
	0.4533	0		0.4533	0		0.7537	0		0.7537	0
	0.518	0		0.518	0		0.7524	0		0.7524	0
	0.4858	0		0.4858	11.1138		0.7095	0		0.7095	0
	0.4536	0		0.4536	14.4672		0.6979	0		0.6979	0
	0.3179	8.8118		0.3179	7.2394		0.7416	0		0.7416	0
	0.1173	0		0.1173	6.1509		0.7468	0		0.7468	0
	0.219	0		0.219	0		0.7001	0		0.7001	0
	0.1285	0		0.1285	8.5867		0.7494	0		0.7494	0
	0.1497	21.8647		0.1497	0		0.7365	0		0.7365	0
	0.0828	0		0.0828	0		0.7366	0		0.7366	0
	0.8485	0		0.8485	0		0.6797	0		0.6797	0
	0.7475	0		0.7475	0		0.6864	0		0.6864	0
	0.5964	0		0.5964	0		0.7235	0		0.7235	0
	0.7159	0		0.7159	0		0.7291	0		0.7291	0
	0.679	0		0.679	0		0.6761	0		0.6761	0
	0.6355	0		0.6355	0		0.7187	0		0.7187	0
	0.6106	0		0.6106	0		0.6651	0		0.6651	0
	0.5964	0		0.5964	0		0.6684	0		0.6684	0
	0.5729	0		0.5729	0		0.6591	0		0.6591	0
	0.4051	0		0.4051	0		0.7117	0		0.7117	0
	0.1805	5.227		0.1805	8.3898		0.6612	0		0.6612	0
	0.1622	28.3561		0.1622	16.8669		0.6987	0		0.6987	0
	0.3542	0		0.3542	0		0.6495	0		0.6495	0
	0.2701	26.1016		0.2701	11.2699		0.6995	0		0.6995	0
	0.2987	65.4743		0.2987	0		0.6961	0		0.6961	0
	0.0913	0		0.0913	11.7411		0.637	0		0.637	0
	0.164	4.1311		0.164	6.829		0.6438	0		0.6438	0
	0.1092	0		0.1092	12.5931		0.6939	0		0.6939	0
	0.0894	7.3039		0.0894	0		0.6873	0		0.6873	0
	0.0729	0		0.0729	0		0.6321	0		0.6321	0
	0.9527	0		0.9527	0		0.6792	0		0.6792	0
	0.946	0		0.946	0		0.6179	0		0.6179	0
	0.8963	0		0.8963	0		0.6197	0		0.6197	0
	0.8741	0		0.8741	0		0.6654	0		0.6654	0
	0.7942	0		0.7942	0		0.6154	0		0.6154	0
	0.9183	0		0.9183	0		0.6668	0		0.6668	0
	0.9238	0		0.9238	0		0.664	0		0.664	0
	0.72	0		0.72	0		0.6148	0		0.6148	0
	0.852	0		0.852	0		0.663	0		0.663	0
	0.8254	0		0.8254	0		0.6468	0		0.6468	0
	0.5733	0		0.5733	0		0.6476	0		0.6476	0
	0.7009	0		0.7009	0		0.5914	0		0.5914	0
	0.3404	0		0.3404	0		0.5876	0		0.5876	0
	0.3237	0		0.3237	10.7363		0.6306	0		0.6306	0
	0.0494	0		0.0494	6.8092		0.6309	0		0.6309	0
	0.9666	0		0.9666	0		0.631	0		0.631	0
	0.8224	0		0.8224	0		0.6166	0		0.6166	0
	0.8315	0		0.8315	0		0.6264	0		0.6264	0
	0.9125	0		0.9125	0		0.5628	0		0.5628	0
	0.6203	0		0.6203	0		0.566	0		0.566	0
	0.7651	0		0.7651	0		0.6078	0		0.6078	0
	0.7169	0		0.7169	0		0.6058	0		0.6058	0
	0.2532	0		0.2532	9.2944		0.5496	0		0.5496	0
	0.171	0		0.171	0		0.5547	0		0.5547	0
	0.0602	0		0.0602	0		0.6071	0		0.6071	0
	0.9092	0		0.9092	0		0.5348	0		0.5348	0
	0.9142	0		0.9142	0		0.5417	0		0.5417	0
	0.846	0		0.846	0		0.5928	0		0.5928	0
	0.8089	0		0.8089	0		0.5914	0		0.5914	0
	0.7724	0		0.7724	0		0.577	0		0.577	0
	0.6771	0		0.6771	0		0.5215	0		0.5215	0
	0.8741	0		0.8741	0		0.5779	0		0.5779	0
	0.7331	0		0.7331	0		0.5772	0		0.5772	0
	0.6611	0		0.6611	0		0.5773	0		0.5773	0
	0.3939	0		0.3939	0		0.5071	0		0.5071	0
	0.5692	0		0.5692	0		0.5578	0		0.5578	0
	0.5504	0		0.5504	0		0.5647	0		0.5647	0
	0.2936	0		0.2936	8.448		0.5617	0		0.5617	0
	0.2079	0		0.2079	7.8237		0.5647	0		0.5647	0
	0.3744	0		0.3744	8.3898		0.4884	0		0.4884	0
	0.0735	0		0.0735	0		0.5535	0		0.5535	0
	0.2289	0		0.2289	6.2514		0.5423	0		0.5423	0
	0.0544	0		0.0544	7.6179		0.5338	0		0.5338	0
	0.125	0		0.125	6.6842		0.4707	16.4544		0.4707	20.1756
	0.9264	0		0.9264	0		0.5408	0		0.5408	0
	0.9186	0		0.9186	0		0.5345	0		0.5345	0
	0.8598	0		0.8598	0		0.5295	0		0.5295	0
	0.9517	0		0.9517	6.461		0.5206	0		0.5206	0
	0.7878	0		0.7878	0		0.5156	0		0.5156	0
	0.9398	0		0.9398	0		0.4541	0		0.4541	17.8982
	0.6985	0		0.6985	0		0.5185	0		0.5185	0
	0.6596	0		0.6596	0		0.5145	0		0.5145	0
	0.7518	0		0.7518	0		0.4933	0		0.4933	0
	0.5115	0		0.5115	0		0.5096	0		0.5096	0
	0.433	0		0.433	6.3773		0.5028	0		0.5028	0
	0.6458	0		0.6458	0		0.4327	0		0.4327	27.7981
	0.4078	4.2864		0.4078	0		0.4785	0		0.4785	35.4097
	0.485	0		0.485	0		0.4936	0		0.4936	0
	0.4689	0		0.4689	8.5984		0.4787	0		0.4787	15.5574
	0.2285	0		0.2285	0		0.4824	0		0.4824	0
	0.4306	0		0.4306	0		0.4783	0		0.4783	20.6777
	0.1384	13.3071		0.1384	0		0.4597	0		0.4597	21.798
	0.2775	0		0.2775	9.0271		0.4638	0		0.4638	6.7407
	0.0563	0		0.0563	11.3869		0.4703	0		0.4703	4.4327
	0.1991	0		0.1991	7.258		0.411	0		0.411	54.0078
	0.1416	10.2217		0.1416	6.155		0.4711	0		0.4711	0
	0.1074	6.6573		0.1074	0		0.4672	0		0.4672	5.3515
	0.0981	0		0.0981	6.2739		0.4565	0		0.4565	4.9019
	0.9503	0		0.9503	0		0.4459	0		0.4459	13.4932
	0.9011	0		0.9011	0		0.4472	0		0.4472	18.528
	0.8903	0		0.8903	0		0.3946	9.4969		0.3946	19.8991
	0.892	0		0.892	0		0.4491	0		0.4491	18.1215
	0.6445	0		0.6445	0		0.4432	0		0.4432	15.2959
	0.7768	0		0.7768	0		0.4507	0		0.4507	22.9444
	0.6918	0		0.6918	0		0.45	0		0.45	0
	0.6313	0		0.6313	0		0.437	0		0.437	14.0556
	0.5312	0		0.5312	0		0.3776	0		0.3776	17.4503
	0.5005	0		0.5005	0		0.4343	0		0.4343	25.4508
	0.4085	0		0.4085	11.6095		0.4423	0		0.4423	44.1006
	0.3933	0		0.3933	8.8046		0.4353	0		0.4353	30.195
	0.3567	0		0.3567	7.4315		0.425	0		0.425	14.4957
	0.0805	0		0.0805	0		0.3666	0		0.3666	43.2469
	0.041	0		0.041	0		0.4288	0		0.4288	28.6978
	0.9409	0		0.9409	0		0.4072	0		0.4072	45.4626
	0.8744	0		0.8744	0		0.4107	0		0.4107	23.7724
	0.9117	0		0.9117	0		0.4132	15.027		0.4132	15.8418
	0.4804	0		0.4804	0		0.4035	0		0.4035	37.9129
	0.6148	0		0.6148	0		0.4139	0		0.4139	11.6877
	0.3741	9.3479		0.3741	0		0.3942	0		0.3942	15.766
	0.5897	0		0.5897	0		0.3843	0		0.3843	40.5281
	0.3159	0		0.3159	6.5749		0.3426	0		0.3426	56.0985
	0.2482	0		0.2482	7.1191		0.3855	0		0.3855	16.4053
	0.3058	0		0.3058	0		0.3645	0		0.3645	42.4847
	0.0924	27.148		0.0924	9.8078		0.3882	0		0.3882	33.3421
	0.0294	0		0.0294	0		0.3832	0		0.3832	40.4054
	0.0318	6.6576		0.0318	0		0.3713	0		0.3713	20.7242
	0.0531	9.0115		0.0531	0		0.3732	29.9101		0.3732	37.9779
	0.9741	0		0.9741	0		0.3639	5.6354		0.3639	20.4035
	0.8418	0		0.8418	0		0.3562	0		0.3562	41.4426
	0.9534	0		0.9534	0		0.369	0		0.369	17.1638
	0.933	0		0.933	0		0.369	21.1235		0.369	40.5982
	0.9224	0		0.9224	0		0.3183	3.0437		0.3183	26.3546
	0.8666	0		0.8666	0		0.3134	0		0.3134	26.3914
	0.6258	0		0.6258	0		0.3432	0		0.3432	42.1684
	0.605	0		0.605	0		0.3591	4.5474		0.3591	28.4088
	0.8449	0		0.8449	0		0.3617	0		0.3617	55.1873
	0.5492	0		0.5492	0		0.3085	4.2662		0.3085	20.5212
	0.6747	0		0.6747	0		0.3121	0		0.3121	35.4169
	0.272	0		0.272	7.6427		0.3459	0		0.3459	51.8966
	0.4502	8.1014		0.4502	0		0.3001	3.7249		0.3001	23.3791
	0.1889	18.5588		0.1889	0		0.3558	0		0.3558	34.312
	0.2697	12.4112		0.2697	7.145		0.3493	0		0.3493	48.773
	0.215	0		0.215	13.6448		0.3534	11.6754		0.3534	18.8158
	0.0756	13.8594		0.0756	10.3949		0.3539	3.0545		0.3539	44.0676
	0.9706	0		0.9706	0		0.2996	0		0.2996	32.3531
	0.9315	0		0.9315	0		0.2917	0		0.2917	25.7513
	0.9163	0		0.9163	0		0.3514	8.6037		0.3514	28.19
	0.8905	0		0.8905	0		0.3475	0		0.3475	26.9851
	0.8673	0		0.8673	0		0.3405	12.2671		0.3405	27.8398
	0.9678	0		0.9678	0		0.3255	0		0.3255	29.9839
	0.854	0		0.854	0		0.332	0		0.332	28.5595
	0.741	0		0.741	0		0.3254	16.0556		0.3254	39.6786
	0.8095	0		0.8095	0		0.3312	4.0996		0.3312	34.7095
	0.4575	6.5573		0.4575	0		0.2682	28.9493		0.2682	38.5137
	0.4174	0		0.4174	0		0.3116	0		0.3116	22.6042
	0.3713	16.5485		0.3713	0		0.3153	0		0.3153	21.8901
	0.2908	0		0.2908	6.5173		0.3	0		0.3	35.5566
	0.1876	0		0.1876	0		0.3109	0		0.3109	23.6441
	0.037	0		0.037	6.8161		0.2973	21.3208		0.2973	28.1508
	0.1104	0		0.1104	0		0.3007	0		0.3007	41.4184
	0.9049	0		0.9049	0		0.3032	4.3543		0.3032	21.3145
	0.8805	0		0.8805	0		0.2832	3.6265		0.2832	13.5163
	0.806	0		0.806	0		0.2879	12.3341		0.2879	31.0867
	0.7124	0		0.7124	0		0.2948	6.1101		0.2948	60.8631
	0.5822	0		0.5822	0		0.2876	0		0.2876	27.9448
	0.3504	12.1577		0.3504	10.7662		0.2874	10.2405		0.2874	28.0185
	0.0598	0		0.0598	7.5667		0.2875	0		0.2875	28.7199
	0.1444	7.6542		0.1444	0		0.2692	0		0.2692	29.9641
	0.1266	0		0.1266	10.0999		0.2791	0		0.2791	41.1116
	0.966	0		0.966	0		0.273	0		0.273	33.8337
	0.8251	0		0.8251	0		0.2184	9.6752		0.2184	43.273
	0.8862	0		0.8862	0		0.2655	12.759		0.2655	21.5583
	0.828	0		0.828	0		0.2699	0		0.2699	39.6814
	0.1493	4.5815		0.1493	0		0.2549	0		0.2549	46.3194
	0.3271	0		0.3271	0		0.2708	3.6346		0.2708	30.2157
	0.1601	9.8657		0.1601	0		0.257	0		0.257	21.5145
	0.788	0		0.788	0		0.2508	0		0.2508	21.9956
	0.7982	0		0.7982	0		0.1993	16.5779		0.1993	25.3196
	0.524	0		0.524	0		0.2539	0		0.2539	50.2303
	0.7453	0		0.7453	0		0.2566	0		0.2566	44.4109
	0.3456	0		0.3456	0		0.2405	3.0003		0.2405	23.8682
	0.2498	0		0.2498	0		0.2475	7.809		0.2475	32.7453
	0.0909	0		0.0909	0		0.2329	0		0.2329	38.2027
	0.0753	0		0.0753	0		0.2365	0		0.2365	52.0596
	0.0492	11.4887		0.0492	6.7223		0.2377	0		0.2377	22.0583
	0.9515	0		0.9515	0		0.2176	0		0.2176	12.5573
	0.9732	0		0.9732	0		0.2233	0		0.2233	21.6041
	0.6938	0		0.6938	0		0.2385	3.2517		0.2385	8.2215
	0.8999	0		0.8999	0		0.2196	0		0.2196	38.8906
	0.4986	0		0.4986	0		0.2325	0		0.2325	16.343
	0.7276	0		0.7276	0		0.2249	3.6144		0.2249	20.3257
	0.7036	0		0.7036	0		0.203	3.4501		0.203	23.6468
	0.4163	6.1888		0.4163	10.8795		0.2081	0		0.2081	29.5489
	0.6597	0		0.6597	0		0.213	0		0.213	37.7405
	0.6003	0		0.6003	0		0.188	0		0.188	37.2364
	0.5834	0		0.5834	0		0.2044	6.5634		0.2044	19.2759
	0.5641	0		0.5641	0		0.2255	5.6445		0.2255	41.1147
	0.4832	7.5244		0.4832	0		0.2187	0		0.2187	27.8389
	0.4383	0		0.4383	0		0.212	0		0.212	37.193
	0.2325	0		0.2325	0		0.1927	0		0.1927	37.1364
	0.129	0		0.129	7.259		0.2065	0		0.2065	20.8166
	0.0303	0		0.0303	15.4166		0.1749	0		0.1749	31.7498
	0.9922	0		0.9922	0		0.1996	0		0.1996	18.3298
	0.77	0		0.77	0		0.1948	0		0.1948	27.8388
	0.6213	0		0.6213	0		0.177	0		0.177	34.3895
	0.3928	0		0.3928	12.0124		0.1954	0		0.1954	22.8383
	0.1073	0		0.1073	0		0.1815	0		0.1815	35.9507
	0.036	0		0.036	0		0.1686	0		0.1686	15.0087
	0.0173	0		0.0173	0		0.1844	0		0.1844	37.9259
	0.9944	0		0.9944	0		0.1991	0		0.1991	31.1633
	0.8937	0		0.8937	0		0.1621	0		0.1621	31.1675
	0.8678	0		0.8678	0		0.1917	0		0.1917	37.0466
	0.8445	0		0.8445	0		0.1523	11.6754		0.1523	25.8681
	0.7573	0		0.7573	0		0.1647	0		0.1647	21.5043
	0.5593	0		0.5593	0		0.1686	0		0.1686	23.003
	0.6395	0		0.6395	0		0.1818	5.9021		0.1818	30.3607
	0.3307	0		0.3307	8.0416		0.1509	0		0.1509	38.7309
	0.509	0		0.509	0		0.1693	0		0.1693	44.9302
	0.1091	0		0.1091	0		0.1702	0		0.1702	38.5803
	0.015	0		0.015	0		0.1525	0		0.1525	25.836
	0.9428	0		0.9428	0		0.1597	0		0.1597	17.3284
	0.9236	0		0.9236	0		0.1739	4.5878		0.1739	39.0773
	0.9847	0		0.9847	0		0.175	32.218		0.175	35.7795
	0.8245	0		0.8245	0		0.1808	3.0238		0.1808	30.7996
	0.9409	0		0.9409	0		0.1752	0		0.1752	40.3463
	0.922	0		0.922	0		0.1577	15.0708		0.1577	38.5066
	0.7769	0		0.7769	0		0.1364	0		0.1364	31.6225
	0.7608	0		0.7608	0		0.1388	0		0.1388	39.631
	0.4448	0		0.4448	0		0.1254	0		0.1254	21.7602
	0.3879	0		0.3879	0		0.1265	0		0.1265	37.2708
	0.1642	0		0.1642	0		0.1632	0		0.1632	43.9351
	0.3092	0		0.3092	8.2732		0.143	0		0.143	26.2702
	0.2784	6.6215		0.2784	13.4257		0.1327	0		0.1327	40.0893
	0.1756	0		0.1756	0		0.1452	0		0.1452	19.7768
	0.9772	0		0.9772	0		0.1636	3.5699		0.1636	33.0372
	0.965	0		0.965	0		0.1331	0		0.1331	17.7783
	0.9369	0		0.9369	0		0.1502	0		0.1502	24.3621
	0.9596	0		0.9596	0		0.1153	16.0262		0.1153	26.6182
	0.846	0		0.846	0		0.1529	10.9084		0.1529	27.6428
	0.6774	0		0.6774	0		0.117	0		0.117	13.3843
	0.5342	0		0.5342	0		0.1408	0		0.1408	36.5254
	0.4688	0		0.4688	0		0.1446	0		0.1446	31.5015
	0.2183	0		0.2183	0		0.1064	0		0.1064	12.4361
	0.131	6.4256		0.131	0		0.1277	0		0.1277	18.3566
	0.2069	0		0.2069	0		0.0874	0		0.0874	26.3241
	0.0235	5.5747		0.0235	0		0.0744	0		0.0744	28.5776
	0.0528	0		0.0528	0		0.0624	0		0.0624	20.6311
	0.9877	0		0.9877	0		0.0585	0		0.0585	22.1348
	0.9064	0		0.9064	0		0.055	0		0.055	33.2504
	0.9545	0		0.9545	0		0.0406	0		0.0406	0
	0.7343	0		0.7343	0		0.0501	0		0.0501	22.5976
	0.6282	0		0.6282	0		0.0413	0		0.0413	0
	0.8628	0		0.8628	0		0.0236	0		0.0236	0
	0.4791	0		0.4791	0		0.9873	0		0.9873	11.0758
	0.3056	0		0.3056	0		0.964	0		0.964	10.0537
	0.2852	0		0.2852	0		0.9206	0		0.9206	0
	0.0065	0		0.0065	0		0.9012	0		0.9012	0
	0.0818	0		0.0818	0		0.9315	0		0.9315	0
	0.9862	0		0.9862	0		0.9043	0		0.9043	6.61
	0.882	0		0.882	0		0.9108	0		0.9108	0
	0.8009	0		0.8009	0		0.894	0		0.894	0
	0.6673	0		0.6673	0		0.8626	0		0.8626	0
	0.5763	0		0.5763	0		0.8783	0		0.8783	0
	0.6181	0		0.6181	0		0.8636	0		0.8636	0
	0.5534	0		0.5534	0		0.8594	0		0.8594	0
	0.3669	0		0.3669	0		0.8626	0		0.8626	0
	0.2584	0		0.2584	0		0.8565	0		0.8565	0
	0.0443	0		0.0443	9.9171		0.8249	0		0.8249	0
	0.1309	0		0.1309	0		0.8465	0		0.8465	0
	0.0605	0		0.0605	0		0.8481	0		0.8481	0
	0.8409	0		0.8409	0		0.8557	0		0.8557	0
	0.8817	0		0.8817	0		0.8483	0		0.8483	0
	0.2526	0		0.2526	0		0.8418	0		0.8418	8.3359
	0.7735	0		0.7735	0		0.8592	0		0.8592	0
	0.76	0		0.76	0		0.797	0		0.797	0
	0.7679	0		0.7679	0		0.8431	0		0.8431	0
	0.7343	0		0.7343	0		0.816	0		0.816	0
	0.7516	0		0.7516	0		0.7482	0		0.7482	0
	0.736	0		0.736	0		0.7358	0		0.7358	0
	0.7876	0		0.7876	0		0.7327	0		0.7327	0
	0.8014	0		0.8014	0		0.7937	0		0.7937	0
	0.7221	0		0.7221	0		0.74	0		0.74	0
	0.7021	0		0.7021	0		0.7845	0		0.7845	0
	0.8144	0		0.8144	0		0.7488	0		0.7488	0
	0.7699	0		0.7699	0		0.7801	0		0.7801	0
	0.7334	0		0.7334	0		0.7156	0		0.7156	0
	0.7415	0		0.7415	0		0.7112	0		0.7112	0
	0.7525	0		0.7525	0		0.6956	0		0.6956	0
	0.7178	0		0.7178	0		0.7594	0		0.7594	0
	0.7744	0		0.7744	0		0.6878	0		0.6878	0
	0.6967	0		0.6967	0		0.6818	0		0.6818	0
	0.7847	0		0.7847	0		0.6909	0		0.6909	0
	0.7024	0		0.7024	0		0.7419	0		0.7419	0
	0.7487	0		0.7487	0		0.6778	0		0.6778	0
	0.803	0		0.803	0		0.6706	0		0.6706	0
	0.7323	0		0.7323	0		0.7269	0		0.7269	0
	0.7562	0		0.7562	0		0.6591	0		0.6591	0
	0.7162	0		0.7162	0		0.7175	0		0.7175	0
	0.6765	0		0.6765	0		0.7101	0		0.7101	0
	0.6961	0		0.6961	0		0.6295	0		0.6295	0
	0.7736	0		0.7736	0		0.6948	0		0.6948	0
	0.7622	0		0.7622	0		0.6756	0		0.6756	0
	0.6785	0		0.6785	0		0.6746	0		0.6746	0
	0.7847	0		0.7847	0		0.605	0		0.605	0
	0.8038	0		0.8038	0		0.591	0		0.591	0
	0.7132	0		0.7132	0		0.6577	0		0.6577	0
	0.7316	0		0.7316	0		0.6471	0		0.6471	0
	0.7891	0		0.7891	0		0.6478	0		0.6478	0
	0.7186	0		0.7186	0		0.6415	0		0.6415	0
	0.6761	0		0.6761	0		0.5766	0		0.5766	0
	0.697	0		0.697	0		0.577	0		0.577	0
	0.7424	0		0.7424	0		0.5608	0		0.5608	0
	0.7641	0		0.7641	0		0.631	0		0.631	0
	0.8096	0		0.8096	0		0.6222	0		0.6222	0
	0.6536	0		0.6536	0		0.5554	0		0.5554	0
	0.8172	0		0.8172	0		0.6095	0		0.6095	0
	0.7217	0		0.7217	0		0.5383	0		0.5383	0
	0.766	0		0.766	0		0.5981	0		0.5981	0
	0.6789	0		0.6789	0		0.5923	0		0.5923	0
	0.7413	0		0.7413	0		0.5067	0		0.5067	0
	0.7063	0		0.7063	0		0.4927	0		0.4927	0
	0.6936	0		0.6936	0		0.525	0		0.525	0
	0.6565	0		0.6565	0		0.4946	0		0.4946	0
	0.7442	0		0.7442	0		0.4976	0		0.4976	0
	0.7226	0		0.7226	0		0.4838	0		0.4838	0
	0.6604	0		0.6604	0		0.4676	0		0.4676	19.9728
	0.7924	0		0.7924	0		0.4521	0		0.4521	5.6468
	0.8026	0		0.8026	0		0.4277	0		0.4277	11.5087
	0.7483	0		0.7483	0		0.4237	0		0.4237	13.6845
	0.6655	0		0.6655	0		0.4251	26.2999		0.4251	17.9971
	0.6841	0		0.6841	0		0.413	11.4402		0.413	28.6557
	0.7375	0		0.7375	0		0.3543	0		0.3543	39.4444
	0.7002	0		0.7002	0		0.4069	12.8127		0.4069	21.95
	0.6708	0		0.6708	0		0.3984	21.2367		0.3984	10.2155
	0.7034	0		0.7034	0		0.3951	0		0.3951	45.4687
	0.6801	0		0.6801	0		0.3374	0		0.3374	45.4967
	0.6434	0		0.6434	0		0.3966	7.2565		0.3966	25.8511
	0.6521	0		0.6521	0		0.368	0		0.368	19.4043
	0.6589	0		0.6589	0		0.3866	3.0091		0.3866	43.9331
	0.6611	0		0.6611	0		0.322	0		0.322	29.1886
	0.5938	0		0.5938	0		0.3728	9.3525		0.3728	58.1772
	0.6683	0		0.6683	0		0.379	3.4298		0.379	22.0521
	0.6313	0		0.6313	0		0.3696	16.2943		0.3696	26.8296
	0.6415	0		0.6415	0		0.3427	0		0.3427	45.8829
	0.5671	0		0.5671	0		0.3647	12.677		0.3647	46.0479
	0.666	0		0.666	0		0.3653	0		0.3653	8.8556
	0.5846	0		0.5846	0		0.2875	0		0.2875	24.8865
	0.5965	0		0.5965	0		0.3456	0		0.3456	35.8373
	0.6389	0		0.6389	0		0.2779	0		0.2779	15.2693
	0.6238	0		0.6238	0		0.3305	16.0818		0.3305	32.9733
	0.6823	0		0.6823	0		0.3138	0		0.3138	39.1783
	0.6467	0		0.6467	0		0.2445	3.5813		0.2445	24.9187
	0.5512	0		0.5512	0		0.3023	42.6217		0.3023	32.6349
	0.656	0		0.656	0		0.2511	0		0.2511	44.216
	0.5923	0		0.5923	0		0.2366	0		0.2366	55.5211
	0.6655	0		0.6655	0		0.2079	5.4968		0.2079	36.5903
	0.6011	0		0.6011	0		0.1746	0		0.1746	39.3191
	0.5649	0		0.5649	0		0.1799	0		0.1799	31.3445
	0.6047	0		0.6047	0		0.1869	6.3318		0.1869	30.7651
	0.6235	0		0.6235	0		0.1526	0		0.1526	39.6219
	0.6645	0		0.6645	0		0.1622	0		0.1622	20.3554
	0.5362	0		0.5362	0		0.1434	0		0.1434	27.8175
	0.5275	0		0.5275	0		0.1654	16.2667		0.1654	16.7756
	0.6328	0		0.6328	0		0.1482	0		0.1482	9.4114
	0.5657	0		0.5657	0		0.1537	0		0.1537	36.6259
	0.6509	0		0.6509	0		0.157	0		0.157	28.1921
	0.5765	0		0.5765	0		0.1352	0		0.1352	44.1621
	0.6069	0		0.6069	0		0.1284	0		0.1284	33.4126
	0.5465	0		0.5465	0		0.1413	7.0979		0.1413	34.1795
	0.6364	0		0.6364	0		0.1433	0		0.1433	31.2427
	0.5112	0		0.5112	0		0.1119	0		0.1119	15.1614
	0.6592	0		0.6592	0		0.1288	0		0.1288	27.1421
	0.5468	0		0.5468	0		0.1328	0		0.1328	44.736
	0.5748	0		0.5748	0		0.1195	0		0.1195	31.4673
	0.5872	0		0.5872	0		0.1164	0		0.1164	6.461
	0.6155	0		0.6155	0		0.1215	0		0.1215	48.9673
	0.5237	0		0.5237	0		0.1263	0		0.1263	31.5715
	0.6563	0		0.6563	0		0.1385	4.4844		0.1385	17.1757
	0.6354	0		0.6354	0		0.1024	0		0.1024	17.7441
	0.5543	0		0.5543	0		0.1041	0		0.1041	24.283
	0.5004	0		0.5004	0		0.1304	0		0.1304	15.9124
	0.4885	0		0.4885	0		0.11	0		0.11	37.4362
	0.5251	0		0.5251	0		0.1327	0		0.1327	20.0754
	0.5385	0		0.5385	0		0.1233	6.6691		0.1233	28.172
	0.6475	0		0.6475	0		0.0923	0		0.0923	10.4595
	0.6361	0		0.6361	0		0.1134	0		0.1134	24.9394
	0.5048	0		0.5048	0		0.1021	0		0.1021	28.5973
	0.5639	0		0.5639	0		0.1035	0		0.1035	0
	0.5798	0		0.5798	0		0.1163	0		0.1163	33.9646
	0.6122	0		0.6122	0		0.1119	0		0.1119	46.1376
	0.6203	0		0.6203	0		0.0933	0		0.0933	7.9113
	0.5487	0		0.5487	0		0.1175	0		0.1175	36.5536
	0.4691	0		0.4691	0		0.1025	0		0.1025	32.2861
	0.5674	0		0.5674	0		0.0902	0		0.0902	8.716
	0.5228	0		0.5228	0		0.0987	0		0.0987	25.8969
	0.4815	0		0.4815	0		0.1067	0		0.1067	13.5994
	0.5274	0		0.5274	0		0.0907	0		0.0907	43.6582
	0.5037	0		0.5037	0		0.099	0		0.099	26.452
	0.6133	0		0.6133	0		0.0742	0		0.0742	19.301
	0.4899	0		0.4899	0		0.0786	0		0.0786	10.3437
	0.5915	0		0.5915	0		0.0739	0		0.0739	22.1634
	0.4482	0		0.4482	0		0.0955	0		0.0955	14.2525
	0.5343	0		0.5343	0		0.0996	0		0.0996	21.3622
	0.5713	0		0.5713	0		0.0763	0		0.0763	8.0239
	0.5963	0		0.5963	0		0.0868	0		0.0868	10.7026
	0.5121	0		0.5121	0		0.0806	0		0.0806	42.7547
	0.5774	0		0.5774	0		0.0694	0		0.0694	34.1974
	0.4711	0		0.4711	0		0.0791	19.4819		0.0791	34.2503
	0.594	0		0.594	0		0.0536	0		0.0536	0
	0.494	0		0.494	0		0.0748	0		0.0748	5.6654
	0.5216	0		0.5216	0		0.0632	0		0.0632	39.6468
	0.4826	0		0.4826	0		0.0402	0		0.0402	4.396
	0.4496	0		0.4496	0		0.9891	0		0.9891	0
	0.5011	0		0.5011	0		0.9796	0		0.9796	0
	0.4343	0		0.4343	0		0.9094	0		0.9094	5.7147
	0.4246	0		0.4246	0		0.8724	0		0.8724	0
	0.5872	0		0.5872	0		0.8987	0		0.8987	0
	0.4603	0		0.4603	0		0.9128	0		0.9128	0
	0.4644	0		0.4644	0		0.8762	0		0.8762	0
	0.5154	0		0.5154	0		0.856	0		0.856	0
	0.5037	0		0.5037	0		0.8864	0		0.8864	0
	0.4734	0		0.4734	0		0.8733	0		0.8733	0
	0.4154	9.7139		0.4154	9.1619		0.8403	0		0.8403	0
	0.424	0		0.424	20.2245		0.8735	0		0.8735	0
	0.5283	0		0.5283	0		0.8657	0		0.8657	0
	0.4374	0		0.4374	8.0711		0.8102	0		0.8102	0
	0.4458	0		0.4458	9.0776		0.7916	0		0.7916	0
	0.51	0		0.51	0		0.7778	0		0.7778	0
	0.3806	0		0.3806	0		0.7634	0		0.7634	0
	0.5443	0		0.5443	0		0.8173	0		0.8173	0
	0.4855	0		0.4855	0		0.8024	0		0.8024	0
	0.5315	0		0.5315	0		0.7492	0		0.7492	0
	0.4551	0		0.4551	0		0.7364	0		0.7364	0
	0.4644	0		0.4644	8.6394		0.7039	0		0.7039	0
	0.3903	0		0.3903	0		0.7632	0		0.7632	0
	0.4882	0		0.4882	0		0.7275	0		0.7275	0
	0.414	0		0.414	7.9348		0.7143	0		0.7143	0
	0.5128	0		0.5128	0		0.6855	0		0.6855	0
	0.3985	0		0.3985	9.3441		0.6144	0		0.6144	0
	0.4217	33.4431		0.4217	0		0.6261	0		0.6261	0
	0.467	0		0.467	0		0.6619	0		0.6619	0
	0.4356	0		0.4356	0		0.638	0		0.638	0
	0.5387	0		0.5387	0		0.6188	0		0.6188	0
	0.4875	0		0.4875	0		0.541	0		0.541	0
	0.3558	0		0.3558	8.2147		0.5251	0		0.5251	0
	0.3646	0		0.3646	6.1904		0.5815	0		0.5815	0
	0.5178	0		0.5178	0		0.552	0		0.552	0
	0.4651	0		0.4651	0		0.5421	0		0.5421	0
	0.4704	0		0.4704	0		0.512	0		0.512	0
	0.4972	0		0.4972	0		0.3859	0		0.3859	21.8468
	0.5212	0		0.5212	0		0.4393	0		0.4393	16.7956
	0.3673	0		0.3673	10.5832		0.415	0		0.415	29.8881
	0.437	0		0.437	11.3332		0.3959	0		0.3959	29.9528
	0.4114	0		0.4114	11.9926		0.399	0		0.399	32.4882
	0.5346	0		0.5346	0		0.3139	0		0.3139	30.015
	0.3909	0		0.3909	0		0.1372	0		0.1372	16.3253
	0.4446	0		0.4446	7.5359		0.1639	3.1303		0.1639	25.8743
	0.418	0		0.418	0		0.1472	0		0.1472	28.5787
	0.3746	0		0.3746	22.6757		0.0821	0		0.0821	22.5372
	0.5178	0		0.5178	0		0.0578	0		0.0578	22.5536
	0.3358	15.5209		0.3358	0		0.9557	0		0.9557	0
	0.4933	0		0.4933	0		0.9288	0		0.9288	4.8713
	0.3933	0		0.3933	0		0.9148	0		0.9148	7.6784
	0.4752	0		0.4752	0		0.898	0		0.898	0
	0.4432	0		0.4432	0		0.9008	0		0.9008	0
	0.4512	0		0.4512	0		0.891	0		0.891	0
	0.3396	0		0.3396	0		0.8871	0		0.8871	0
	0.4117	0		0.4117	30.655		0.8795	0		0.8795	0
	0.4229	0		0.4229	10.1448		0.8789	0		0.8789	0
	0.493	0		0.493	0		0.9002	0		0.9002	13.5814
	0.3453	0		0.3453	16.7934		0.8773	0		0.8773	0
	0.4724	0		0.4724	0		0.8388	0		0.8388	0
	0.4981	0		0.4981	0		0.7246	0		0.7246	0
	0.3546	0		0.3546	21.2796		0.783	0		0.783	0
	0.3947	0		0.3947	8.8854		0.6705	0		0.6705	0
	0.4532	0		0.4532	0		0.6515	0		0.6515	0
	0.376	0		0.376	15.1519		0.6149	0		0.6149	0
	0.3175	0		0.3175	8.5104		0.6121	0		0.6121	0
	0.4296	0		0.4296	13.8326		0.5667	0		0.5667	0
	0.4987	0		0.4987	0		0.5263	0		0.5263	0
	0.4699	0		0.4699	0		0.4229	9.9451		0.4229	26.443
	0.4542	0		0.4542	0		0.4024	8.6495		0.4024	16.7455
	0.3214	0		0.3214	9.792		0.3529	0		0.3529	44.7072
	0.3496	0		0.3496	7.4759		0.3811	0		0.3811	30.5048
	0.407	0		0.407	0		0.3303	0		0.3303	39.4497
	0.3783	0		0.3783	0		0.2863	3.9992		0.2863	41.4274
	0.4763	0		0.4763	7.1314		0.2088	0		0.2088	22.3692
	0.2917	0		0.2917	8.9685		0.1095	0		0.1095	21.8449
	0.2993	0		0.2993	8.4296		0.0591	0		0.0591	28.6795
	0.4318	0		0.4318	7.943		0.0299	0		0.0299	10.4622
	0.3882	0		0.3882	8.7133		0.0435	0		0.0435	0
	0.3257	0		0.3257	7.5159		0.0099	0		0.0099	0
	0.3508	0		0.3508	0		0.9454	0		0.9454	0
	0.451	0		0.451	0		0.7953	0		0.7953	0
	0.407	0		0.407	0		0.7801	0		0.7801	0
	0.3594	0		0.3594	0		0.7421	0		0.7421	0
	0.3278	0		0.3278	7.0915		0.703	0		0.703	0
	0.434	13.2874		0.434	13.486		0.635	0		0.635	0
	0.3892	0		0.3892	0		0.6728	0		0.6728	0
	0.3685	0		0.3685	6.2803		0.5963	0		0.5963	0
	0.4647	0		0.4647	0		0.48	0		0.48	0
	0.295	0		0.295	12.7683		0.3672	6.2827		0.3672	27.7336
	0.4527	0		0.4527	0		0.4245	0		0.4245	35.9582
	0.3043	0		0.3043	0		0.3025	0		0.3025	31.5619
	0.3375	0		0.3375	0		0.2587	0		0.2587	36.4199
	0.4139	0		0.4139	9.481		0.1812	0		0.1812	35.4881
	0.2761	0		0.2761	11.5525		0.1573	0		0.1573	33.4433
	0.3493	0		0.3493	16.5394		0.089	0		0.089	0
	0.4028	0		0.4028	0		0.8879	0		0.8879	0
	0.4318	0		0.4318	0		0.8616	0		0.8616	0
	0.3625	0		0.3625	7.5544		0.7443	0		0.7443	0
	0.3117	0		0.3117	7.452		0.6552	0		0.6552	0
	0.3885	0		0.3885	0		0.5743	0		0.5743	0
	0.3207	0		0.3207	8.1627		0.6374	0		0.6374	0
	0.4414	0		0.4414	12.9606		0.4512	0		0.4512	8.4761
	0.258	0		0.258	7.5778		0.4975	0		0.4975	0
	0.3712	0		0.3712	11.4585		0.4633	0		0.4633	0
	0.2888	0		0.2888	16.8545		0.348	13.5207		0.348	13.6551
	0.273	0		0.273	10.2622		0.2614	0		0.2614	16.7992
	0.4133	0		0.4133	0		0.2264	0		0.2264	14.1839
	0.3421	0		0.3421	6.2218		0.0758	0		0.0758	34.203
	0.3293	0		0.3293	0		0.9381	0		0.9381	16.6454
	0.3974	0		0.3974	0		0.925	0		0.925	0
	0.3545	0		0.3545	6.4461		0.8276	0		0.8276	0
	0.2954	0		0.2954	0		0.6221	0		0.6221	0
	0.2521	0		0.2521	9.3388		0.2304	0		0.2304	34.8254
	0.417	0		0.417	0		0.2156	0		0.2156	35.9178
	0.3794	0		0.3794	0		0.1747	0		0.1747	23.9758
	0.314	0		0.314	10.1451		0.0412	0		0.0412	23.1248
	0.3646	0		0.3646	11.8689		0.3461	0		0.3461	43.9911
	0.266	0		0.266	8.9104		0.2937	0		0.2937	0
	0.4237	0		0.4237	7.28		0.0651	0		0.0651	0
	0.2978	0		0.2978	0		0.8654	0		0.8654	0
	0.2739	9.9699		0.2739	8.2835		0.6915	0		0.6915	0
	0.3987	0		0.3987	9.3411		0.3137	0		0.3137	27.2134
	0.3769	0		0.3769	0		0.29	3.9156		0.29	32.616
	0.2501	8.4994		0.2501	0		0.1226	0		0.1226	33.2766
	0.3351	0		0.3351	11.9572		0.0222	0		0.0222	18.2427
	0.3465	0		0.3465	11.6123		0.9023	0		0.9023	0
	0.3228	0		0.3228	9.9761		0.8944	0		0.8944	0
	0.3071	0		0.3071	0		0.7907	0		0.7907	0
	0.2332	0		0.2332	7.2391		0.419	0		0.419	11.9905
	0.3824	0		0.3824	0		0.8428	0		0.8428	0
	0.2912	0		0.2912	12.8699		0.8138	0		0.8138	0
	0.3933	0		0.3933	0		0.771	0		0.771	0
	0.3497	0		0.3497	0		0.7255	0		0.7255	0
	0.3123	15.6665		0.3123	0		0.5131	0		0.5131	0
	0.2763	0		0.2763	0		0.33	0		0.33	40.3232
	0.2487	0		0.2487	15.5341		0.2746	0		0.2746	12.9559
	0.2644	7.081		0.2644	0		0.3139	0		0.3139	17.9913
	0.3358	0		0.3358	6.2119		0.1972	0		0.1972	25.1817
	0.3544	0		0.3544	0		0.1903	0		0.1903	42.6433
	0.3617	4.479		0.3617	0		0.0869	0		0.0869	37.3125
	0.233	0		0.233	0		0.0521	0		0.0521	9.8876
	0.3236	6.2838		0.3236	16.3802		0.7984	0		0.7984	0
	0.2922	0		0.2922	0		0.6094	0		0.6094	0
	0.3699	0		0.3699	0		0.3618	0		0.3618	42.3436
	0.2125	0		0.2125	9.0246		0.1347	0		0.1347	16.8244
	0.2717	4.8863		0.2717	16.0265		0.8812	0		0.8812	0
	0.2133	0		0.2133	8.7013		0.8493	0		0.8493	0
	0.3075	0		0.3075	12.8639		0.8276	0		0.8276	0
	0.3236	0		0.3236	8.5652		0.5893	0		0.5893	0
	0.293	0		0.293	6.4563		0.5579	0		0.5579	0
	0.2383	0		0.2383	9.127		0.3907	0		0.3907	20.6942
	0.334	0		0.334	9.0365		0.3324	3.6346		0.3324	28.1128
	0.2473	12.733		0.2473	12.4705		0.2959	0		0.2959	25.4882
	0.3418	0		0.3418	0		0.1023	0		0.1023	29.1793
	0.2707	0		0.2707	0		0.0868	0		0.0868	0
	0.2188	4.3724		0.2188	17.2548		0.766	0		0.766	0
	0.2543	0		0.2543	10.5602		0.455	0		0.455	14.7782
	0.3462	0		0.3462	6.9031		0.4364	0		0.4364	10.7269
	0.2907	0		0.2907	0		0.4048	0		0.4048	0
	0.304	0		0.304	6.203		0.3756	0		0.3756	11.7371
	0.3234	0		0.3234	9.7519		0.2771	0		0.2771	13.1801
	0.2724	0		0.2724	10.0206		0.1546	0		0.1546	65.5666
	0.1878	0		0.1878	0		0.061	0		0.061	0
	0.22	0		0.22	7.4256		0.0726	0		0.0726	16.8587
	0.1987	0		0.1987	8.1151		0.9321	0		0.9321	0
	0.3014	0		0.3014	0		0.9711	0		0.9711	0
	0.3284	0		0.3284	0		0.7834	0		0.7834	0
	0.2322	17.7046		0.2322	0		0.6626	0		0.6626	0
	0.2463	0		0.2463	0		0.5425	0		0.5425	0
	0.3045	0		0.3045	10.3778		0.4879	0		0.4879	0
	0.2782	0		0.2782	0		0.2528	0		0.2528	0
	0.1995	5.8834		0.1995	0		0.1446	0		0.1446	29.023
	0.251	0		0.251	0		0.0079	0		0.0079	0
	0.2162	0		0.2162	0		0.9819	0		0.9819	0
	0.1817	0		0.1817	0		0.8738	0		0.8738	0
	0.3061	0		0.3061	7.3667		0.7443	0		0.7443	0
	0.2827	0		0.2827	0		0.5745	0		0.5745	0
	0.3079	0		0.3079	0		0.1144	0		0.1144	0
	0.2546	0		0.2546	9.7738		0.0451	0		0.0451	13.8764
	0.16	0		0.16	0		0.9945	0		0.9945	0
	0.2235	6.2591		0.2235	0		0.9113	0		0.9113	0
	0.2873	0		0.2873	0		0.8142	0		0.8142	0
	0.3109	0		0.3109	0		0.5267	0		0.5267	0
	0.2598	0		0.2598	7.8694		0.2588	0		0.2588	0
	0.1654	0		0.1654	6.4939		0.2363	0		0.2363	23.5211
	0.1793	0		0.1793	0		0.1284	0		0.1284	14.0575
	0.2006	0		0.2006	10.5556		0.1639	0		0.1639	13.3017
	0.2318	0		0.2318	8.0608		0.1072	0		0.1072	31.243
	0.2639	0		0.2639	0		0.0938	0		0.0938	0
	0.1882	0		0.1882	0		0.9629	0		0.9629	0
	0.2865	11.6424		0.2865	9.5052		0.6621	0		0.6621	0
	0.237	0		0.237	7.5863		0.6532	0		0.6532	0
	0.1996	0		0.1996	7.9921		0.6345	0		0.6345	0
	0.1516	0		0.1516	0		0.6214	0		0.6214	0
	0.1628	0		0.1628	8.2792		0.5863	0		0.5863	0
	0.2115	0		0.2115	6.5361		0.9611	0		0.9611	0
	0.286	0		0.286	0		0.9543	0		0.9543	0
	0.1818	0		0.1818	7.5399		0.9403	0		0.9403	5.745
	0.1649	0		0.1649	0		0.7805	0		0.7805	0
	0.2403	0		0.2403	0		0.7617	0		0.7617	0
	0.2285	0		0.2285	0		0.714	0		0.714	0
	0.2192	0		0.2192	0		0.6979	0		0.6979	0
	0.1348	0		0.1348	0		0.6839	0		0.6839	0
	0.1987	0		0.1987	0		0.6762	0		0.6762	0
	0.275	0		0.275	11.4647		0.6826	0		0.6826	0
	0.1829	19.5755		0.1829	0		0.6665	0		0.6665	0
	0.1627	0		0.1627	9.2663		0.6685	0		0.6685	0
	0.1392	0		0.1392	0		0.6643	0		0.6643	0
	0.2257	0		0.2257	0		0.6762	0		0.6762	0
	0.2107	0		0.2107	7.5897		0.6677	0		0.6677	0
	0.1668	0		0.1668	0		0.6471	0		0.6471	0
	0.1466	4.5807		0.1466	11.2787		0.648	0		0.648	0
	0.117	0		0.117	0		0.6501	0		0.6501	0
	0.1785	0		0.1785	0		0.665	0		0.665	0
	0.2431	0		0.2431	0		0.6718	0		0.6718	0
	0.233	6.2261		0.233	0		0.6568	0		0.6568	0
	0.1913	0		0.1913	6.307		0.6424	0		0.6424	0
	0.1216	0		0.1216	0		0.6586	0		0.6586	0
	0.2134	0		0.2134	6.1923		0.6502	0		0.6502	0
	0.1312	0		0.1312	7.8213		0.6308	0		0.6308	0
	0.2024	0		0.2024	0		0.6426	0		0.6426	0
	0.15	0		0.15	7.1311		0.6352	0		0.6352	0
	0.1724	0		0.1724	0		0.6233	0		0.6233	0
	0.2158	4.2958		0.2158	0		0.6177	0		0.6177	0
	0.157	0		0.157	0		0.6274	0		0.6274	0
	0.1864	0		0.1864	8.2904		0.6355	0		0.6355	0
	0.1022	0		0.1022	0		0.6446	0		0.6446	0
	0.1348	8.149		0.1348	7.0017		0.641	0		0.641	0
	0.1181	0		0.1181	0		0.6137	0		0.6137	0
	0.1	0		0.1	0		0.6275	0		0.6275	0
	0.1695	0		0.1695	6.5375		0.6417	0		0.6417	0
	0.1331	0		0.1331	10.3938		0.6303	0		0.6303	0
	0.1561	18.8086		0.1561	8.7271		0.6142	0		0.6142	0
	0.1916	0		0.1916	0		0.6076	0		0.6076	0
	0.2031	12.0269		0.2031	0		0.6003	0		0.6003	0
	0.1809	0		0.1809	10.1056		0.6144	0		0.6144	0
	0.1015	0		0.1015	8.7551		0.6197	0		0.6197	0
	0.1379	0		0.1379	0		0.6039	0		0.6039	0
	0.1536	0		0.1536	10.0442		0.5987	0		0.5987	0
	0.139	0		0.139	11.5044		0.6075	0		0.6075	0
	0.1021	0		0.1021	7.2488		0.6143	0		0.6143	0
	0.118	0		0.118	0		0.6002	0		0.6002	0
	0.8117	0		0.8117	0		0.6076	0		0.6076	0
	0.7924	0		0.7924	0		0.5846	0		0.5846	0
	0.8354	0		0.8354	0		0.587	0		0.587	0
	0.7976	0		0.7976	0		0.5925	0		0.5925	0
	0.8391	0		0.8391	0		0.6052	0		0.6052	0
	0.8702	0		0.8702	0		0.5991	0		0.5991	0
	0.8015	0		0.8015	0		0.5912	0		0.5912	0
	0.7784	0		0.7784	0		0.5848	0		0.5848	0
	0.7894	0		0.7894	0		0.5938	0		0.5938	0
	0.8044	0		0.8044	0		0.5702	0		0.5702	0
	0.8396	0		0.8396	0		0.5724	0		0.5724	0
	0.7711	0		0.7711	0		0.5745	0		0.5745	0
	0.7543	0		0.7543	0		0.5776	0		0.5776	0
	0.8248	0		0.8248	0		0.5696	0		0.5696	0
	0.8233	0		0.8233	0		0.5899	0		0.5899	0
	0.7954	0		0.7954	0		0.5838	0		0.5838	0
	0.8339	0		0.8339	0		0.5783	0		0.5783	0
	0.8422	0		0.8422	0		0.5751	0		0.5751	0
	0.8162	0		0.8162	0		0.5541	0		0.5541	0
	0.8299	0		0.8299	0		0.5514	0		0.5514	0
	0.7952	0		0.7952	0		0.5577	0		0.5577	0
	0.7966	0		0.7966	0		0.5616	0		0.5616	0
	0.7759	0		0.7759	0		0.5632	0		0.5632	0
	0.8185	0		0.8185	0		0.5693	0		0.5693	0
	0.7822	0		0.7822	0		0.5374	0		0.5374	0
	0.6316	0		0.6316	0		0.5497	0		0.5497	0
	0.7243	0		0.7243	0		0.5449	0		0.5449	0
	0.7592	0		0.7592	0		0.5582	0		0.5582	0
	0.6362	0		0.6362	0		0.5361	0		0.5361	0
	0.7742	0		0.7742	0		0.5389	0		0.5389	0
	0.6102	0		0.6102	0		0.5497	0		0.5497	0
	0.7495	0		0.7495	0		0.5454	0		0.5454	0
	0.6306	0		0.6306	0		0.5542	0		0.5542	0
	0.7208	0		0.7208	0		0.5369	0		0.5369	0
	0.6376	0		0.6376	0		0.5238	0		0.5238	0
	0.6141	0		0.6141	0		0.5436	0		0.5436	0
	0.7594	0		0.7594	0		0.5277	0		0.5277	0
	0.5942	0		0.5942	0		0.5179	0		0.5179	0
	0.7217	0		0.7217	0		0.5129	0		0.5129	0
	0.6859	0		0.6859	0		0.5365	0		0.5365	0
	0.5768	0		0.5768	0		0.5312	0		0.5312	0
	0.6927	0		0.6927	0		0.5224	0		0.5224	0
	0.6124	0		0.6124	0		0.5391	0		0.5391	0
	0.6227	0		0.6227	0		0.5248	0		0.5248	0
	0.7024	0		0.7024	0		0.5007	0		0.5007	0
	0.7259	0		0.7259	0		0.5087	0		0.5087	0
	0.5821	0		0.5821	0		0.5036	0		0.5036	0
	0.5627	0		0.5627	0		0.5114	0		0.5114	0
	0.6775	0		0.6775	0		0.5247	0		0.5247	0
	0.6164	0		0.6164	0		0.5103	0		0.5103	0
	0.6889	0		0.6889	0		0.4945	0		0.4945	0
	0.6902	0		0.6902	0		0.5277	0		0.5277	0
	0.6988	0		0.6988	0		0.5115	0		0.5115	0
	0.5341	0		0.5341	0		0.5159	0		0.5159	0
	0.6768	0		0.6768	0		0.4848	0		0.4848	0
	0.6775	0		0.6775	0		0.5027	0		0.5027	0
	0.5969	0		0.5969	0		0.4861	0		0.4861	0
	0.6278	0		0.6278	0		0.4904	0		0.4904	0
	0.4669	0		0.4669	0		0.515	0		0.515	0
	0.5502	0		0.5502	0		0.4933	0		0.4933	0
	0.5109	0		0.5109	0		0.4868	0		0.4868	0
	0.4603	0		0.4603	0		0.4936	0		0.4936	0
	0.6124	0		0.6124	0		0.4991	0		0.4991	0
	0.5346	0		0.5346	0		0.4672	0		0.4672	0
	0.5481	0		0.5481	0		0.4709	0		0.4709	0
	0.5728	0		0.5728	0		0.5113	0		0.5113	0
	0.4877	0		0.4877	0		0.4739	0		0.4739	0
	0.5601	0		0.5601	0		0.5001	0		0.5001	0
	0.5517	0		0.5517	0		0.4673	0		0.4673	0
	0.5217	0		0.5217	0		0.4709	0		0.4709	0
	0.4281	0		0.4281	0		0.484	0		0.484	0
	0.4815	0		0.4815	0		0.487	0		0.487	0
	0.3736	0		0.3736	8.3971		0.4787	0		0.4787	0
	0.361	0		0.361	0		0.4572	0		0.4572	18.7592
	0.3377	0		0.3377	15.1714		0.4762	0		0.4762	0
	0.2775	0		0.2775	9.4569		0.4643	0		0.4643	0
	0.257	0		0.257	0		0.4709	0		0.4709	0
	0.2948	0		0.2948	10.7097		0.4492	0		0.4492	19.4335
	0.133	0		0.133	0		0.4519	0		0.4519	0
	0.2692	0		0.2692	0		0.474	0		0.474	0
	0.2646	0		0.2646	0		0.4419	0		0.4419	31.7011
	0.2581	6.201		0.2581	0		0.4568	0		0.4568	0
	0.2336	0		0.2336	0		0.4724	0		0.4724	0
	0.1762	0		0.1762	7.2701		0.4758	0		0.4758	0
	0.1566	14.531		0.1566	0		0.4581	0		0.4581	0
	0.0892	0		0.0892	0		0.4365	0		0.4365	13.6784
	0.1343	0		0.1343	0		0.443	0		0.443	0
	0.1209	0		0.1209	0		0.438	0		0.438	8.6705
	0.8809	0		0.8809	0		0.444	0		0.444	0
	0.8144	0		0.8144	0		0.4588	0		0.4588	0
	0.8251	0		0.8251	0		0.4545	0		0.4545	0
	0.8512	0		0.8512	0		0.4415	0		0.4415	8.1528
	0.8185	0		0.8185	0		0.461	0		0.461	0
	0.8226	0		0.8226	0		0.4218	0		0.4218	23.4744
	0.834	0		0.834	0		0.4447	0		0.4447	9.6888
	0.8777	0		0.8777	0		0.427	0		0.427	0
	0.8487	0		0.8487	0		0.4405	0		0.4405	0
	0.8566	0		0.8566	0		0.4199	0		0.4199	0
	0.8352	0		0.8352	0		0.4303	0		0.4303	0
	0.8592	0		0.8592	0		0.4198	0		0.4198	5.1679
	0.8344	0		0.8344	0		0.4474	0		0.4474	16.8191
	0.6536	0		0.6536	0		0.4233	0		0.4233	0
	0.63	0		0.63	0		0.431	0		0.431	0
	0.7684	0		0.7684	0		0.4062	0		0.4062	6.6445
	0.7762	0		0.7762	0		0.4376	0		0.4376	13.6587
	0.7328	0		0.7328	0		0.4096	0		0.4096	0
	0.7564	0		0.7564	0		0.4017	0		0.4017	5.2999
	0.7414	0		0.7414	0		0.4092	0		0.4092	0
	0.5887	0		0.5887	0		0.4097	0		0.4097	4.2696
	0.6786	0		0.6786	0		0.4141	0		0.4141	33.4759
	0.6612	0		0.6612	0		0.3943	0		0.3943	39.8083
	0.6123	0		0.6123	0		0.4073	0		0.4073	0
	0.589	0		0.589	0		0.415	0		0.415	0
	0.5613	0		0.5613	0		0.396	0		0.396	14.7169
	0.5568	0		0.5568	0		0.3914	0		0.3914	7.2254
	0.5407	0		0.5407	0		0.3797	0		0.3797	17.4892
	0.4427	0		0.4427	0		0.394	0		0.394	0
	0.5749	0		0.5749	0		0.3998	0		0.3998	12.7219
	0.2731	0		0.2731	0		0.3951	0		0.3951	0
	0.3574	0		0.3574	11.8567		0.3858	0		0.3858	10.2373
	0.142	0		0.142	0		0.3783	3.5815		0.3783	16.965
	0.2396	0		0.2396	0		0.3811	0		0.3811	8.9892
	0.2139	0		0.2139	0		0.3654	0		0.3654	30.6425
	0.102	0		0.102	10.8265		0.3732	0		0.3732	0
	0.8462	0		0.8462	0		0.3785	0		0.3785	41.8487
	0.8928	0		0.8928	0		0.3577	0		0.3577	0
	0.8644	0		0.8644	0		0.363	0		0.363	42.5397
	0.7761	0		0.7761	0		0.3673	4.5339		0.3673	10.126
	0.7514	0		0.7514	0		0.3618	0		0.3618	25.9869
	0.8623	0		0.8623	0		0.357	0		0.357	23.8089
	0.8515	0		0.8515	0		0.3433	0		0.3433	17.9641
	0.8145	0		0.8145	0		0.3475	0		0.3475	32.601
	0.8199	0		0.8199	0		0.3508	0		0.3508	18.314
	0.7381	0		0.7381	0		0.3355	0		0.3355	19.745
	0.7096	0		0.7096	0		0.3401	0		0.3401	49.6227
	0.7219	0		0.7219	0		0.3364	0		0.3364	36.3534
	0.7088	0		0.7088	0		0.3244	0		0.3244	19.8741
	0.5675	0		0.5675	0		0.3293	0		0.3293	11.4326
	0.5218	0		0.5218	0		0.3228	8.2491		0.3228	37.0931
	0.4949	0		0.4949	0		0.3186	0		0.3186	22.7163
	0.6297	0		0.6297	0		0.3144	0		0.3144	0
	0.5618	0		0.5618	0		0.3223	0		0.3223	9.3434
	0.4002	0		0.4002	0		0.31	0		0.31	26.4438
	0.5922	0		0.5922	0		0.3042	0		0.3042	32.6962
	0.4023	0		0.4023	9.1888		0.3292	0		0.3292	17.4559
	0.3144	0		0.3144	7.3434		0.3102	0		0.3102	31.0728
	0.4649	0		0.4649	0		0.3066	0		0.3066	43.146
	0.202	34.0377		0.202	0		0.3155	0		0.3155	0
	0.254	0		0.254	0		0.296	0		0.296	26.2573
	0.0798	0		0.0798	6.4564		0.2976	0		0.2976	30.2172
	0.8931	0		0.8931	0		0.3069	0		0.3069	18.708
	0.8306	0		0.8306	0		0.3123	0		0.3123	44.7905
	0.8553	0		0.8553	0		0.2954	0		0.2954	16.323
	0.8599	0		0.8599	0		0.285	0		0.285	48.2381
	0.8497	0		0.8497	0		0.2829	0		0.2829	17.1369
	0.8488	0		0.8488	0		0.2992	0		0.2992	25.0339
	0.6246	0		0.6246	0		0.2815	5.2804		0.2815	8.2208
	0.5447	0		0.5447	0		0.2911	0		0.2911	15.4141
	0.602	0		0.602	0		0.2822	0		0.2822	11.562
	0.5793	0		0.5793	0		0.2888	0		0.2888	12.2819
	0.6451	0		0.6451	0		0.2688	0		0.2688	40.5589
	0.4161	0		0.4161	8.0086		0.2934	0		0.2934	33.1458
	0.4438	0		0.4438	0		0.2699	0		0.2699	18.4711
	0.2238	0		0.2238	16.1612		0.2582	0		0.2582	33.569
	0.1786	0		0.1786	0		0.2766	4.9099		0.2766	37.1011
	0.1587	0		0.1587	7.0303		0.2662	0		0.2662	33.2303
	0.1152	0		0.1152	0		0.2785	0		0.2785	43.0721
	0.928	0		0.928	0		0.2528	0		0.2528	45.6626
	0.9031	0		0.9031	0		0.2809	0		0.2809	27.3235
	0.9082	0		0.9082	0		0.2657	0		0.2657	26.6709
	0.8693	0		0.8693	0		0.2553	0		0.2553	27.1324
	0.8599	0		0.8599	0		0.2436	0		0.2436	28.7196
	0.8814	0		0.8814	0		0.2692	0		0.2692	44.8901
	0.8921	0		0.8921	0		0.264	0		0.264	17.7791
	0.9074	0		0.9074	0		0.2374	0		0.2374	31.3882
	0.8069	0		0.8069	0		0.2591	0		0.2591	34.7445
	0.8415	0		0.8415	0		0.2483	0		0.2483	37.5315
	0.8742	0		0.8742	0		0.2417	9.1625		0.2417	30.2377
	0.8933	0		0.8933	0		0.2298	0		0.2298	30.7488
	0.8796	0		0.8796	0		0.2262	0		0.2262	16.8827
	0.7131	0		0.7131	0		0.2487	0		0.2487	32.1643
	0.8749	0		0.8749	0		0.2428	0		0.2428	18.7439
	0.8758	0		0.8758	0		0.2486	0		0.2486	36.7885
	0.6548	0		0.6548	0		0.2251	0		0.2251	9.5506
	0.6057	0		0.6057	0		0.2145	0		0.2145	16.8911
	0.7077	0		0.7077	0		0.2079	0		0.2079	34.1858
	0.7808	0		0.7808	0		0.2548	0		0.2548	0
	0.7343	0		0.7343	0		0.2129	0		0.2129	45.0547
	0.7236	0		0.7236	0		0.2175	0		0.2175	15.6811
	0.7065	0		0.7065	0		0.2216	0		0.2216	29.9608
	0.6963	0		0.6963	0		0.2031	0		0.2031	0
	0.4998	0		0.4998	0		0.1928	0		0.1928	51.1511
	0.3929	0		0.3929	6.5511		0.1844	0		0.1844	17.9633
	0.3141	0		0.3141	9.2462		0.0283	0		0.0283	0
	0.079	0		0.079	0		0.9683	0		0.9683	0
	0.0732	0		0.0732	8.5836		0.9748	0		0.9748	0
	0.1384	0		0.1384	0		0.9701	0		0.9701	0
	0.8344	0		0.8344	0		0.9559	0		0.9559	0
	0.8784	0		0.8784	0		0.9483	0		0.9483	0
	0.8053	0		0.8053	0		0.9537	0		0.9537	0
	0.8256	0		0.8256	0		0.9422	0		0.9422	0
	0.8556	0		0.8556	0		0.9338	0		0.9338	0
	0.8723	0		0.8723	0		0.9415	0		0.9415	0
	0.8516	0		0.8516	0		0.9187	0		0.9187	0
	0.781	0		0.781	0		0.9308	0		0.9308	0
	0.9056	0		0.9056	0		0.9439	0		0.9439	0
	0.8852	0		0.8852	0		0.9374	0		0.9374	0
	0.6922	0		0.6922	0		0.9257	0		0.9257	0
	0.6797	0		0.6797	0		0.9277	0		0.9277	5.0514
	0.6425	0		0.6425	0		0.9037	0		0.9037	0
	0.7992	0		0.7992	0		0.9194	0		0.9194	0
	0.8067	0		0.8067	0		0.8928	0		0.8928	0
	0.7693	0		0.7693	0		0.9201	0		0.9201	0
	0.7547	0		0.7547	0		0.8867	0		0.8867	0
	0.752	0		0.752	0		0.8772	0		0.8772	0
	0.698	0		0.698	0		0.9016	0		0.9016	0
	0.4382	0		0.4382	8.6578		0.869	0		0.869	0
	0.6061	0		0.6061	0		0.8972	0		0.8972	0
	0.5328	0		0.5328	0		0.8611	0		0.8611	0
	0.3766	0		0.3766	0		0.8538	0		0.8538	0
	0.356	0		0.356	0		0.8489	0		0.8489	0
	0.553	0		0.553	0		0.84	0		0.84	0
	0.5374	0		0.5374	0		0.8762	0		0.8762	0
	0.242	0		0.242	9.4339		0.8297	0		0.8297	0
	0.2435	0		0.2435	14.4413		0.8409	0		0.8409	0
	0.1952	8.325		0.1952	0		0.836	0		0.836	0
	0.1815	0		0.1815	0		0.8209	0		0.8209	0
	0.073	0		0.073	12.2428		0.8282	0		0.8282	0
	0.9341	0		0.9341	0		0.8129	0		0.8129	0
	0.9505	0		0.9505	0		0.8327	0		0.8327	0
	0.9222	0		0.9222	0		0.8175	0		0.8175	0
	0.9518	0		0.9518	0		0.845	0		0.845	0
	0.8775	0		0.8775	0		0.8056	0		0.8056	0
	0.9173	0		0.9173	0		0.8108	0		0.8108	0
	0.9374	0		0.9374	0		0.802	0		0.802	0
	0.8899	0		0.8899	0		0.806	0		0.806	0
	0.9269	0		0.9269	0		0.8071	0		0.8071	0
	0.9156	0		0.9156	0		0.8124	0		0.8124	0
	0.8197	0		0.8197	0		0.8075	0		0.8075	0
	0.9044	0		0.9044	0		0.7958	0		0.7958	0
	0.7937	0		0.7937	0		0.7957	0		0.7957	0
	0.9027	0		0.9027	0		0.7838	0		0.7838	0
	0.7306	0		0.7306	0		0.7872	0		0.7872	0
	0.8913	0		0.8913	0		0.7902	0		0.7902	0
	0.6642	0		0.6642	0		0.7971	0		0.7971	0
	0.8637	0		0.8637	0		0.7815	0		0.7815	0
	0.8327	0		0.8327	0		0.7778	0		0.7778	0
	0.7881	0		0.7881	0		0.7827	0		0.7827	0
	0.7338	0		0.7338	0		0.7565	0		0.7565	0
	0.6591	0		0.6591	0		0.7786	0		0.7786	0
	0.3354	0		0.3354	13.0536		0.7592	0		0.7592	0
	0.4291	0		0.4291	0		0.7616	0		0.7616	0
	0.4144	0		0.4144	0		0.7646	0		0.7646	0
	0.3799	0		0.3799	10.7202		0.7533	0		0.7533	0
	0.3351	0		0.3351	0		0.7654	0		0.7654	0
	0.2796	0		0.2796	0		0.7703	0		0.7703	0
	0.1091	0		0.1091	0		0.7642	0		0.7642	0
	0.0651	0		0.0651	0		0.7478	0		0.7478	0
	0.095	0		0.095	0		0.74	0		0.74	0
	0.1038	0		0.1038	0		0.7379	0		0.7379	0
	0.0664	0		0.0664	0		0.7787	0		0.7787	0
	0.0476	0		0.0476	0		0.7635	0		0.7635	0
	0.9337	0		0.9337	0		0.7538	0		0.7538	0
	0.9052	0		0.9052	0		0.7552	0		0.7552	0
	0.8823	0		0.8823	0		0.7696	0		0.7696	0
	0.8645	0		0.8645	0		0.739	0		0.739	0
	0.8469	0		0.8469	0		0.7707	0		0.7707	0
	0.9322	0		0.9322	0		0.7375	0		0.7375	0
	0.761	0		0.761	0		0.7515	0		0.7515	0
	0.8946	0		0.8946	0		0.7658	0		0.7658	0
	0.5555	0		0.5555	0		0.7685	0		0.7685	0
	0.5323	0		0.5323	0		0.7251	0		0.7251	0
	0.5017	0		0.5017	0		0.7524	0		0.7524	0
	0.4758	0		0.4758	7.1768		0.741	0		0.741	0
	0.4533	0		0.4533	0		0.7534	0		0.7534	0
	0.518	0		0.518	0		0.7242	0		0.7242	0
	0.4858	0		0.4858	0		0.7393	0		0.7393	0
	0.4536	0		0.4536	0		0.7248	0		0.7248	0
	0.3179	0		0.3179	7.7367		0.7498	0		0.7498	0
	0.1173	0		0.1173	13.6045		0.7111	0		0.7111	0
	0.219	0		0.219	0		0.7219	0		0.7219	0
	0.1285	0		0.1285	0		0.7274	0		0.7274	0
	0.1497	0		0.1497	0		0.7386	0		0.7386	0
	0.0828	0		0.0828	0		0.7232	0		0.7232	0
	0.8485	0		0.8485	0		0.7004	0		0.7004	0
	0.7475	0		0.7475	0		0.7282	0		0.7282	0
	0.5964	0		0.5964	0		0.7095	0		0.7095	0
	0.7159	0		0.7159	0		0.7273	0		0.7273	0
	0.679	0		0.679	0		0.7332	0		0.7332	0
	0.6355	0		0.6355	0		0.7189	0		0.7189	0
	0.6106	0		0.6106	0		0.7066	0		0.7066	0
	0.5964	0		0.5964	0		0.7137	0		0.7137	0
	0.5729	0		0.5729	0		0.6945	0		0.6945	0
	0.4051	0		0.4051	0		0.7075	0		0.7075	0
	0.1805	0		0.1805	8.1643		0.7263	0		0.7263	0
	0.1622	0		0.1622	6.4514		0.6946	0		0.6946	0
	0.3542	0		0.3542	0		0.7129	0		0.7129	0
	0.2701	0		0.2701	11.7994		0.6865	0		0.6865	0
	0.2987	0		0.2987	6.4568		0.7146	0		0.7146	0
	0.0913	0		0.0913	8.9954		0.6993	0		0.6993	0
	0.164	0		0.164	0		0.6891	0		0.6891	0
	0.1092	0		0.1092	8.1845		0.7101	0		0.7101	0
	0.0894	0		0.0894	0		0.698	0		0.698	0
	0.0729	0		0.0729	0		0.7123	0		0.7123	0
	0.9527	0		0.9527	0		0.6982	0		0.6982	0
	0.946	0		0.946	0		0.6723	0		0.6723	0
	0.8963	0		0.8963	0		0.6993	0		0.6993	0
	0.8741	0		0.8741	0		0.6839	0		0.6839	0
	0.7942	0		0.7942	0		0.6977	0		0.6977	0
	0.9183	0		0.9183	0		0.6564	0		0.6564	0
	0.9238	0		0.9238	0		0.6882	0		0.6882	0
	0.72	0		0.72	0		0.6793	0		0.6793	0
	0.852	0		0.852	0		0.6802	0		0.6802	0
	0.8254	0		0.8254	0		0.6438	0		0.6438	0
	0.5733	0		0.5733	0		0.6398	0		0.6398	0
	0.7009	0		0.7009	0		0.6469	0		0.6469	0
	0.3404	0		0.3404	0		0.6806	0		0.6806	0
	0.3237	12.7981		0.3237	0		0.6806	0		0.6806	0
	0.0494	0		0.0494	0		0.6316	0		0.6316	0
	0.9666	0		0.9666	0		0.6262	0		0.6262	0
	0.8224	0		0.8224	0		0.6682	0		0.6682	0
	0.8315	0		0.8315	0		0.6563	0		0.6563	0
	0.9125	0		0.9125	0		0.6035	0		0.6035	0
	0.6203	0		0.6203	0		0.6508	0		0.6508	0
	0.7651	0		0.7651	0		0.604	0		0.604	0
	0.7169	0		0.7169	0		0.6039	0		0.6039	0
	0.2532	0		0.2532	0		0.5999	0		0.5999	0
	0.171	0		0.171	0		0.5979	0		0.5979	0
	0.0602	0		0.0602	0		0.6317	0		0.6317	0
	0.9092	0		0.9092	0		0.6333	0		0.6333	0
	0.9142	0		0.9142	0		0.5826	0		0.5826	0
	0.846	0		0.846	0		0.5874	0		0.5874	0
	0.8089	0		0.8089	0		0.6183	0		0.6183	0
	0.7724	0		0.7724	0		0.6187	0		0.6187	0
	0.6771	0		0.6771	0		0.581	0		0.581	0
	0.8741	0		0.8741	0		0.6101	0		0.6101	0
	0.7331	0		0.7331	0		0.5712	0		0.5712	0
	0.6611	0		0.6611	0		0.5674	0		0.5674	0
	0.3939	0		0.3939	0		0.5683	0		0.5683	0
	0.5692	0		0.5692	0		0.6021	0		0.6021	0
	0.5504	0		0.5504	0		0.6045	0		0.6045	0
	0.2936	0		0.2936	6.4855		0.5572	0		0.5572	0
	0.2079	0		0.2079	0		0.5892	0		0.5892	0
	0.3744	0		0.3744	0		0.5526	0		0.5526	0
	0.0735	0		0.0735	0		0.5575	0		0.5575	0
	0.2289	0		0.2289	0		0.5891	0		0.5891	0
	0.0544	0		0.0544	0		0.539	0		0.539	0
	0.125	0		0.125	0		0.542	0		0.542	0
	0.9264	0		0.9264	0		0.588	0		0.588	0
	0.9186	0		0.9186	0		0.5751	0		0.5751	0
	0.8598	0		0.8598	0		0.5769	0		0.5769	0
	0.9517	0		0.9517	0		0.5332	0		0.5332	0
	0.7878	0		0.7878	0		0.5624	0		0.5624	0
	0.9398	0		0.9398	0		0.5222	0		0.5222	0
	0.6985	0		0.6985	0		0.5239	0		0.5239	0
	0.6596	0		0.6596	0		0.5713	0		0.5713	0
	0.7518	0		0.7518	0		0.5219	0		0.5219	0
	0.5115	0		0.5115	0		0.5625	0		0.5625	0
	0.433	0		0.433	6.5967		0.5095	0		0.5095	0
	0.6458	0		0.6458	0		0.5499	0		0.5499	0
	0.4078	0		0.4078	0		0.5557	0		0.5557	0
	0.485	0		0.485	0		0.5022	0		0.5022	0
	0.4689	0		0.4689	0		0.5561	0		0.5561	0
	0.2285	0		0.2285	0		0.5425	0		0.5425	0
	0.4306	0		0.4306	0		0.5481	0		0.5481	0
	0.1384	0		0.1384	6.6916		0.5353	0		0.5353	0
	0.2775	0		0.2775	0		0.487	0		0.487	0
	0.0563	6.2988		0.0563	0		0.5334	0		0.5334	0
	0.1991	0		0.1991	0		0.5242	0		0.5242	0
	0.1416	0		0.1416	0		0.5273	0		0.5273	0
	0.1074	0		0.1074	0		0.5184	0		0.5184	0
	0.0981	0		0.0981	8.7891		0.5047	0		0.5047	0
	0.9503	0		0.9503	0		0.4955	0		0.4955	0
	0.9011	0		0.9011	0		0.509	0		0.509	0
	0.8903	0		0.8903	0		0.4965	0		0.4965	0
	0.892	0		0.892	0		0.5076	0		0.5076	0
	0.6445	0		0.6445	0		0.4988	0		0.4988	0
	0.7768	0		0.7768	0		0.4558	0		0.4558	19.5581
	0.6918	0		0.6918	0		0.5031	0		0.5031	0
	0.6313	0		0.6313	0		0.5028	0		0.5028	0
	0.5312	0		0.5312	0		0.4687	0		0.4687	0
	0.5005	0		0.5005	0		0.4931	0		0.4931	0
	0.4085	9.4741		0.4085	0		0.4841	0		0.4841	0
	0.3933	0		0.3933	0		0.4902	0		0.4902	0
	0.3567	0		0.3567	0		0.4297	0		0.4297	0
	0.0805	0		0.0805	0		0.4764	0		0.4764	0
	0.041	0		0.041	0		0.4839	0		0.4839	0
	0.9409	0		0.9409	0		0.4575	0		0.4575	0
	0.8744	0		0.8744	0		0.4668	0		0.4668	0
	0.9117	0		0.9117	0		0.4447	0		0.4447	10.9252
	0.4804	0		0.4804	0		0.4108	0		0.4108	37.8964
	0.6148	0		0.6148	0		0.4664	0		0.4664	0
	0.3741	0		0.3741	8.1677		0.4618	0		0.4618	10.5573
	0.5897	0		0.5897	0		0.4245	0		0.4245	0
	0.3159	0		0.3159	0		0.452	0		0.452	0
	0.2482	0		0.2482	8.3722		0.4292	0		0.4292	0
	0.3058	0		0.3058	0		0.4294	0		0.4294	5.9826
	0.0924	0		0.0924	6.9608		0.3931	0		0.3931	37.9233
	0.0294	0		0.0294	0		0.4312	0		0.4312	0
	0.0318	0		0.0318	7.7339		0.4155	0		0.4155	0
	0.0531	0		0.0531	0		0.4233	0		0.4233	0
	0.9741	0		0.9741	0		0.4333	0		0.4333	0
	0.8418	0		0.8418	0		0.4266	0		0.4266	0
	0.9534	0		0.9534	0		0.3858	0		0.3858	41.6326
	0.933	0		0.933	0		0.4059	0		0.4059	0
	0.9224	0		0.9224	0		0.4143	0		0.4143	15.1705
	0.8666	0		0.8666	0		0.409	0		0.409	20.0917
	0.6258	0		0.6258	0		0.3751	0		0.3751	5.8246
	0.605	0		0.605	0		0.4157	0		0.4157	21.0724
	0.8449	0		0.8449	0		0.4096	0		0.4096	18.7494
	0.5492	0		0.5492	0		0.3989	0		0.3989	7.8321
	0.6747	0		0.6747	0		0.3915	0		0.3915	28.779
	0.272	4.5097		0.272	0		0.3942	0		0.3942	0
	0.4502	0		0.4502	6.6792		0.3851	0		0.3851	0
	0.1889	0		0.1889	12.2031		0.3929	0		0.3929	13.5434
	0.2697	0		0.2697	0		0.3747	0		0.3747	14.583
	0.215	0		0.215	0		0.3726	3.7587		0.3726	25.0064
	0.0756	0		0.0756	0		0.378	0		0.378	33.0135
	0.9706	0		0.9706	0		0.364	0		0.364	16.5022
	0.9315	0		0.9315	0		0.3875	0		0.3875	15.647
	0.9163	0		0.9163	0		0.3771	0		0.3771	32.207
	0.8905	0		0.8905	0		0.3536	0		0.3536	18.2182
	0.8673	0		0.8673	0		0.3633	0		0.3633	4.6488
	0.9678	0		0.9678	0		0.328	0		0.328	38.2682
	0.854	0		0.854	0		0.3501	0		0.3501	17.7918
	0.741	0		0.741	0		0.331	0		0.331	38.3815
	0.8095	0		0.8095	0		0.349	0		0.349	14.89
	0.4575	0		0.4575	0		0.339	0		0.339	23.1311
	0.4174	0		0.4174	0		0.3358	0		0.3358	38.3509
	0.3713	0		0.3713	8.5966		0.3494	38.0118		0.3494	26.4392
	0.2908	0		0.2908	0		0.3438	0		0.3438	21.3273
	0.1876	0		0.1876	0		0.3317	0		0.3317	0
	0.037	0		0.037	0		0.3242	0		0.3242	21.9566
	0.1104	0		0.1104	0		0.3454	0		0.3454	36.934
	0.9049	0		0.9049	0		0.3297	0		0.3297	14.3821
	0.8805	0		0.8805	0		0.3353	0		0.3353	24.3714
	0.806	0		0.806	0		0.342	0		0.342	9.3823
	0.7124	0		0.7124	0		0.3333	0		0.3333	19.8149
	0.5822	0		0.5822	0		0.3207	0		0.3207	19.6437
	0.3504	10.9758		0.3504	0		0.3301	0		0.3301	38.5122
	0.0598	0		0.0598	0		0.3197	6.0809		0.3197	14.7398
	0.1444	0		0.1444	8.6763		0.3221	0		0.3221	0
	0.1266	0		0.1266	0		0.2763	0		0.2763	35.0773
	0.966	0		0.966	0		0.276	0		0.276	40.215
	0.8251	0		0.8251	0		0.3162	4.3124		0.3162	14.8736
	0.8862	0		0.8862	0		0.3029	0		0.3029	9.8207
	0.828	0		0.828	0		0.3061	0		0.3061	44.394
	0.1493	0		0.1493	8.5611		0.3131	0		0.3131	38.3406
	0.3271	0		0.3271	0		0.2622	0		0.2622	45.4966
	0.1601	6.8025		0.1601	7.4349		0.2514	0		0.2514	35.8578
	0.788	0		0.788	0		0.291	0		0.291	41.6407
	0.7982	0		0.7982	0		0.2936	0		0.2936	17.3313
	0.524	0		0.524	0		0.2601	0		0.2601	7.2641
	0.7453	0		0.7453	0		0.2345	0		0.2345	38.4755
	0.3456	0		0.3456	0		0.2779	0		0.2779	31.7402
	0.2498	0		0.2498	0		0.2815	0		0.2815	21.6395
	0.0909	0		0.0909	0		0.2715	0		0.2715	33.8626
	0.0753	0		0.0753	0		0.2605	0		0.2605	15.7596
	0.0492	0		0.0492	0		0.2477	0		0.2477	14.3211
	0.9515	0		0.9515	0		0.2432	0		0.2432	39.0165
	0.9732	0		0.9732	0		0.2634	0		0.2634	33.7707
	0.6938	0		0.6938	0		0.2574	7.2302		0.2574	14.1037
	0.8999	0		0.8999	0		0.2714	0		0.2714	11.6848
	0.4986	0		0.4986	0		0.2321	0		0.2321	10.7988
	0.7276	0		0.7276	0		0.2312	0		0.2312	17.6799
	0.7036	0		0.7036	0		0.2272	0		0.2272	35.7961
	0.4163	0		0.4163	0		0.2476	0		0.2476	37.7804
	0.6597	0		0.6597	0		0.2409	0		0.2409	37.6325
	0.6003	0		0.6003	0		0.2317	0		0.2317	35.4197
	0.5834	0		0.5834	0		0.2324	0		0.2324	27.7297
	0.5641	0		0.5641	0		0.209	0		0.209	36.7439
	0.4832	0		0.4832	0		0.2194	0		0.2194	38.0167
	0.4383	0		0.4383	0		0.2092	3.4135		0.2092	0
	0.2325	0		0.2325	0		0.2032	0		0.2032	28.9013
	0.129	0		0.129	0		0.2068	0		0.2068	20.5379
	0.0303	0		0.0303	0		0.1899	0		0.1899	13.7727
	0.9922	0		0.9922	0		0.2107	0		0.2107	31.7423
	0.77	0		0.77	0		0.2347	0		0.2347	18.9085
	0.6213	0		0.6213	0		0.1943	0		0.1943	46.2717
	0.3928	0		0.3928	0		0.1759	0		0.1759	30.2271
	0.1073	0		0.1073	0		0.2233	0		0.2233	32.6142
	0.036	0		0.036	0		0.2008	0		0.2008	33.2968
	0.0173	0		0.0173	0		0.1743	0		0.1743	35.6505
	0.9944	0		0.9944	0		0.1884	24.0473		0.1884	42.0527
	0.8937	0		0.8937	0		0.1948	0		0.1948	49.9205
	0.8678	0		0.8678	0		0.1732	0		0.1732	16.1493
	0.8445	0		0.8445	0		0.1896	0		0.1896	23.9431
	0.7573	0		0.7573	0		0.1796	0		0.1796	17.4072
	0.5593	0		0.5593	0		0.2114	0		0.2114	18.1071
	0.6395	0		0.6395	0		0.166	0		0.166	29.3993
	0.3307	0		0.3307	0		0.1863	0		0.1863	0
	0.509	0		0.509	0		0.1682	0		0.1682	17.4116
	0.1091	0		0.1091	0		0.2064	0		0.2064	22.0718
	0.015	0		0.015	0		0.1549	0		0.1549	34.3954
	0.9428	0		0.9428	0		0.1534	0		0.1534	18.464
	0.9236	0		0.9236	0		0.1911	0		0.1911	4.6061
	0.9847	0		0.9847	0		0.1398	0		0.1398	0
	0.8245	0		0.8245	0		0.974	0		0.974	0
	0.9409	0		0.9409	0		0.9409	0		0.9409	9.2743
	0.922	0		0.922	0		0.9283	0		0.9283	0
	0.7769	0		0.7769	0		0.9368	0		0.9368	0
	0.7608	0		0.7608	0		0.923	0		0.923	0
	0.4448	0		0.4448	0		0.9506	0		0.9506	0
	0.3879	0		0.3879	0		0.9142	0		0.9142	7.8994
	0.1642	0		0.1642	0		0.9213	0		0.9213	0
	0.3092	0		0.3092	0		0.9019	0		0.9019	0
	0.2784	0		0.2784	0		0.9072	0		0.9072	0
	0.1756	0		0.1756	0		0.9159	0		0.9159	0
	0.9772	0		0.9772	0		0.8891	0		0.8891	0
	0.965	0		0.965	0		0.9157	0		0.9157	0
	0.9369	0		0.9369	0		0.911	0		0.911	0
	0.9596	0		0.9596	0		0.8887	0		0.8887	0
	0.846	0		0.846	0		0.9029	0		0.9029	0
	0.6774	0		0.6774	0		0.9105	0		0.9105	0
	0.5342	0		0.5342	0		0.8773	0		0.8773	0
	0.4688	0		0.4688	0		0.8988	0		0.8988	0
	0.2183	0		0.2183	0		0.8802	0		0.8802	0
	0.131	0		0.131	0		0.891	0		0.891	0
	0.2069	0		0.2069	0		0.8583	0		0.8583	0
	0.0235	0		0.0235	0		0.8703	0		0.8703	0
	0.0528	0		0.0528	0		0.8861	0		0.8861	0
	0.9877	0		0.9877	0		0.8969	0		0.8969	0
	0.9064	0		0.9064	0		0.8888	0		0.8888	0
	0.9545	0		0.9545	0		0.8557	0		0.8557	0
	0.7343	0		0.7343	0		0.8587	0		0.8587	0
	0.6282	0		0.6282	0		0.8747	0		0.8747	0
	0.8628	0		0.8628	0		0.8396	0		0.8396	0
	0.4791	0		0.4791	0		0.8816	0		0.8816	0
	0.3056	0		0.3056	0		0.8765	0		0.8765	0
	0.2852	0		0.2852	0		0.8848	0		0.8848	0
	0.0065	0		0.0065	0		0.8456	0		0.8456	0
	0.0818	0		0.0818	0		0.8694	0		0.8694	0
	0.9862	0		0.9862	0		0.831	0		0.831	0
	0.882	0		0.882	0		0.8474	0		0.8474	0
	0.8009	0		0.8009	0		0.8696	0		0.8696	0
	0.6673	0		0.6673	0		0.8581	0		0.8581	0
	0.5763	0		0.5763	0		0.8614	0		0.8614	0
	0.6181	0		0.6181	0		0.855	0		0.855	0
	0.5534	0		0.5534	0		0.8621	0		0.8621	0
	0.3669	0		0.3669	0		0.8321	0		0.8321	0
	0.2584	0		0.2584	0		0.863	0		0.863	0
	0.0443	0		0.0443	0		0.8556	0		0.8556	0
	0.1309	0		0.1309	0		0.8229	0		0.8229	0
	0.0605	0		0.0605	0		0.8098	0		0.8098	0
	0.8409	0		0.8409	0		0.8146	0		0.8146	0
	0.8817	0		0.8817	0		0.8429	0		0.8429	0
	0.2526	0		0.2526	0		0.8369	0		0.8369	0
							0.8431	0		0.8431	0
							0.8266	0		0.8266	0
							0.8197	0		0.8197	0
							0.8472	0		0.8472	0
							0.8444	0		0.8444	0
							0.8254	0		0.8254	0
							0.8303	0		0.8303	0
							0.8309	0		0.8309	0
							0.8234	0		0.8234	0
							0.8328	0		0.8328	0
							0.813	0		0.813	0
							0.7933	0		0.7933	0
							0.8387	0		0.8387	0
							0.8309	0		0.8309	0
							0.8212	0		0.8212	0
							0.7895	0		0.7895	0
							0.82	0		0.82	0
							0.8265	0		0.8265	0
							0.8107	0		0.8107	0
							0.8183	0		0.8183	0
							0.7736	0		0.7736	0
							0.7966	0		0.7966	0
							0.8049	0		0.8049	0
							0.8284	0		0.8284	0
							0.8155	0		0.8155	0
							0.7718	0		0.7718	0
							0.807	0		0.807	0
							0.7709	0		0.7709	0
							0.8153	0		0.8153	0
							0.7731	0		0.7731	0
							0.776	0		0.776	0
							0.8093	0		0.8093	0
							0.7939	0		0.7939	0
							0.798	0		0.798	0
							0.7629	0		0.7629	0
							0.8024	0		0.8024	0
							0.7878	0		0.7878	0
							0.7574	0		0.7574	0
							0.7656	0		0.7656	0
							0.7986	0		0.7986	0
							0.8034	0		0.8034	0
							0.7507	0		0.7507	0
							0.783	0		0.783	0
							0.7993	0		0.7993	0
							0.7536	0		0.7536	0
							0.7839	0		0.7839	0
							0.788	0		0.788	0
							0.7731	0		0.7731	0
							0.7924	0		0.7924	0
							0.7847	0		0.7847	0
							0.7319	0		0.7319	0
							0.7684	0		0.7684	0
							0.7175	0		0.7175	0
							0.7208	0		0.7208	0
							0.7221	0		0.7221	0
							0.7675	0		0.7675	0
							0.7537	0		0.7537	0
							0.7524	0		0.7524	0
							0.7095	0		0.7095	0
							0.6979	0		0.6979	0
							0.7416	0		0.7416	0
							0.7468	0		0.7468	0
							0.7001	0		0.7001	0
							0.7494	0		0.7494	0
							0.7365	0		0.7365	0
							0.7366	0		0.7366	0
							0.6797	0		0.6797	0
							0.6864	0		0.6864	0
							0.7235	0		0.7235	0
							0.7291	0		0.7291	0
							0.6761	0		0.6761	0
							0.7187	0		0.7187	0
							0.6651	0		0.6651	0
							0.6684	0		0.6684	0
							0.6591	0		0.6591	0
							0.7117	0		0.7117	0
							0.6612	0		0.6612	0
							0.6987	0		0.6987	0
							0.6495	0		0.6495	0
							0.6995	0		0.6995	0
							0.6961	0		0.6961	0
							0.637	0		0.637	0
							0.6438	0		0.6438	0
							0.6939	0		0.6939	0
							0.6873	0		0.6873	0
							0.6321	0		0.6321	0
							0.6792	0		0.6792	0
							0.6179	0		0.6179	0
							0.6197	0		0.6197	0
							0.6654	0		0.6654	0
							0.6154	0		0.6154	0
							0.6668	0		0.6668	0
							0.664	0		0.664	0
							0.6148	0		0.6148	0
							0.663	0		0.663	0
							0.6468	0		0.6468	0
							0.6476	0		0.6476	0
							0.5914	0		0.5914	0
							0.5876	0		0.5876	0
							0.6306	0		0.6306	0
							0.6309	0		0.6309	0
							0.631	0		0.631	0
							0.6166	0		0.6166	0
							0.6264	0		0.6264	0
							0.5628	0		0.5628	0
							0.566	0		0.566	0
							0.6078	0		0.6078	0
							0.6058	0		0.6058	0
							0.5496	0		0.5496	0
							0.5547	0		0.5547	0
							0.6071	0		0.6071	0
							0.5348	0		0.5348	0
							0.5417	0		0.5417	0
							0.5928	0		0.5928	0
							0.5914	0		0.5914	0
							0.577	0		0.577	0
							0.5215	0		0.5215	0
							0.5779	0		0.5779	0
							0.5772	0		0.5772	0
							0.5773	0		0.5773	0
							0.5071	0		0.5071	0
							0.5578	0		0.5578	0
							0.5647	0		0.5647	0
							0.5617	0		0.5617	0
							0.5647	0		0.5647	0
							0.4884	0		0.4884	0
							0.5535	0		0.5535	0
							0.5423	0		0.5423	0
							0.5338	0		0.5338	0
							0.4707	0		0.4707	12.8078
							0.5408	0		0.5408	0
							0.5345	0		0.5345	0
							0.5295	0		0.5295	0
							0.5206	0		0.5206	0
							0.5156	0		0.5156	0
							0.4541	0		0.4541	8.7386
							0.5185	0		0.5185	0
							0.5145	0		0.5145	0
							0.4933	0		0.4933	0
							0.5096	0		0.5096	0
[truncated: 518 more rows]

## Sheet: fig.1c
fig.1c	Active nuclei (%)	EL		P1-5’UTR:				P2-3’UTR:				P1-Intron:				CDS:
				Cycle11	Cycle12	Cycle13		Cycle11	Cycle12	Cycle13		Cycle11	Cycle12	Cycle13		Cycle11	Cycle12	Cycle13
		0.025		0	0.0546218	0.0282446		0.1125	0.13396	0.0950964		0.0535714	0.0285714	0.0363636		0.592143	0.635844	0.306675
		0.05		0.0282738	0.077764	0.0943736		0.256176	0.30274	0.152277		0.10303	0.0967832	0.0718254		0.742525	0.765753	0.500185
		0.075		0.0553637	0.145377	0.128394		0.36889	0.42534	0.248925		0.152957	0.141308	0.12345		0.773571	0.855987	0.717972
		0.1		0.112133	0.223898	0.229911		0.442962	0.520529	0.408715		0.166021	0.192577	0.152584		0.822707	0.913063	0.868035
		0.125		0.173539	0.2706	0.32106		0.512541	0.613934	0.488212		0.177724	0.202338	0.188468		0.897035	0.941642	0.908895
		0.15		0.226964	0.331597	0.377984		0.540685	0.639502	0.526252		0.273276	0.215375	0.277309		0.896103	0.966488	0.934405
		0.175		0.341731	0.405678	0.443344		0.655675	0.690442	0.594315		0.371868	0.296516	0.406962		0.916793	0.976061	0.960926
		0.2		0.402958	0.449884	0.497448		0.736562	0.743288	0.640181		0.286696	0.37001	0.460127		0.949945	0.978095	0.967519
		0.225		0.360409	0.46336	0.544447		0.668396	0.738535	0.662482		0.257444	0.337738	0.451683		0.946162	0.980397	0.972434
		0.25		0.318084	0.474564	0.558021		0.630276	0.773581	0.681247		0.367287	0.345844	0.49179		0.944589	0.976811	0.97538
		0.275		0.334417	0.47162	0.599083		0.699134	0.791352	0.698813		0.359809	0.396086	0.499087		0.967857	0.965274	0.981813
		0.3		0.388678	0.442074	0.609453		0.702306	0.789987	0.686255		0.329078	0.396779	0.506726		0.957735	0.972381	0.980103
		0.325		0.391368	0.437196	0.58658		0.655587	0.788298	0.697175		0.318982	0.377688	0.525335		0.952948	0.985454	0.977048
		0.35		0.342357	0.436247	0.586187		0.595449	0.764385	0.698543		0.328642	0.369999	0.530282		0.965017	0.992593	0.975767
		0.375		0.264176	0.377734	0.574763		0.566108	0.754608	0.661213		0.343198	0.365109	0.513215		0.967568	0.997222	0.96538
		0.4		0.2577	0.315185	0.553761		0.569773	0.735301	0.657008		0.259917	0.315698	0.488978		0.962582	0.982795	0.961795
		0.425		0.225017	0.26263	0.431471		0.537131	0.684614	0.588781		0.198316	0.229267	0.428105		0.923645	0.944861	0.958122
		0.45		0.128764	0.168378	0.256678		0.457057	0.52872	0.435695		0.150588	0.143644	0.275795		0.873092	0.870841	0.891822
		0.475		0.0753528	0.0775433	0.132498		0.340853	0.360736	0.246		0.092706	0.0781927	0.120854		0.804903	0.67675	0.645165
		0.5		0.0392343	0.0265202	0.0499906		0.243687	0.212502	0.0826559		0.0532999	0.0238835	0.0241352		0.621145	0.441171	0.325572
		0.525		0.029484	0.011466	0.0382804		0.135938	0.0814401	0.0432797		0.0213444	0.00792157	0.0019802		0.392159	0.228606	0.122645
		0.55		0.0353535	0.00540541	0.0340178		0.0744949	0.0338679	0.0269767		0.00526316	0.0037037	0		0.239703	0.0753779	0.0302218
		0.575		0.0296131	0	0.0239872		0.0345644	0.021498	0.0192965		0	0	0		0.156691	0.0268777	0.00645472
		0.6		0.0224777	0	0.0181797		0.0355506	0.0243609	0.0244239		0	0	0		0.0788611	0.0140985	0
		0.625		0.0157895	0	0.0201094		0.0489761	0.0239951	0.0196319		0	0	0		0.025165	0.0182418	0
		0.65		0.0181204	0	0.0304682		0.0437858	0.019036	0.0135407		0	0	0		0.0150718	0.0131148	0.0021978
		0.675		0.0169444	0	0.0381545		0.0408333	0.0123457	0.00849474		0	0	0		0	0.0162026	0.00212766
		0.7		0.0151515	0.00273973	0.0333229		0.0515818	0.00547945	0.0191013		0	0	0		0.00942982	0.0093734	0
		0.725		0.00378788	0.00540541	0.0342974		0.0361909	0.00810811	0.0203016		0	0	0		0.0236957	0.0028169	0.00610117
		0.75		0.005	0.00769231	0.0412183		0.0269659	0.0140415	0.0268319		0	0	0		0.0357143	0.00584222	0.0371156
		0.775		0.0177126	0.00540541	0.041043		0.0370183	0.0119445	0.045		0	0	0.00283688		0.0257797	0.00606061	0.110939
		0.8		0.0271879	0.00253165	0.0413626		0.027667	0.00506329	0.0570266		0	0	0.0255101		0.0217151	0.00980392	0.207262
		0.825		0.0246212	0.00235294	0.0546404		0.0304153	0.0151545	0.0728635		0	0	0.0547227		0.0177215	0.0220523	0.302166
		0.85		0.0132389	0	0.0800154		0.0324725	0.0237037	0.103183		0	0	0.0810658		0.00606061	0.0213776	0.445227
		0.875		0.00462963	0.0100974	0.111503		0.0313607	0.0252189	0.129513		0	0	0.106221		0.0162338	0.0289228	0.567529
		0.9		0.0108696	0.0159213	0.152757		0.0264946	0.0378996	0.15131		0	0	0.120893		0.057619	0.0587344	0.633552
		0.925		0.00735294	0.00597015	0.168546		0.0251225	0.0311047	0.169392		0	0.00444444	0.127427		0.0643963	0.101429	0.613683
		0.95		0.0208333	0.0037037	0.126603		0.0274123	0.013859	0.128545		0	0.00625	0.097431		0.0166667	0.162105	0.487771
		0.975		0.0192308	0.00555556	0.0618569		0.0288462	0.0146465	0.0476109		0	0	0.0311195		0.05	0.141251	0.326626

## Sheet: fig.1d
fig.1d	Active nuclei (%)	P1-5’UTR:				P2-3’UTR:				P1-Intron:				CDS:
		Cycle11	Cycle12	Cycle13		Cycle11	Cycle12	Cycle13		Cycle11	Cycle12	Cycle13		Cycle11	Cycle12	Cycle13
		0.388761	0.312539	0.511999		0.692782	0.624091	0.75765		0.204317	0.476605	0.701629		0.865959	0.967687	0.965522
		0.228364	0.246945	0.582705		0.543277	0.690129	0.832312		0.305956	0.35426	0.332433		0.968728	0.97757	0.93386
		0.252909	0.474126	0.624139		0.421492	0.857542	0.813785		0.34695	0.358094	0.496963		0.985197	0.989396	0.994794
		0.395315	0.495625	0.369046		0.828914	0.799511	0.571075		0.355518	0.164375	0.441007		0.996032	0.975828	0.985652
		0.421937	0.619578	0.696742		0.914561	0.85058	0.530654		0.371177	0.466083	0.50976		0.969863	0.995643	0.985305
		0.185104		0.519906		0.643501		0.621484
		0.474551		0.669708		0.587998		0.604198
		0.37319				0.544001

## Sheet: fig.1e
fig.1e	Nuclar nascent mRNA	EL		P1-5’UTR:				P2-3’UTR:				P1-Intron:				CDS:
				Cycle11	Cycle12	Cycle13		Cycle11	Cycle12	Cycle13		Cycle11	Cycle12	Cycle13		Cycle11	Cycle12	Cycle13
		0.025		0	0.462103	0.339647		1.20444	1.18842	0.82946		0.30161	0.220629	0.164843		11.1966	16.1765	7.66644
		0.05		0.222004	0.665793	0.860011		3.99926	3.10675	1.59207		0.976001	0.838529	0.436057		24.1885	23.4028	13.4388
		0.075		0.424677	1.37563	1.27054		5.90801	5.26758	2.50411		1.62418	1.27624	0.859125		33.0779	30.6861	21.2307
		0.1		1.00237	2.30352	3.05831		6.19836	7.35493	4.49826		1.84749	1.83967	1.2547		33.4265	36.4525	31.7531
		0.125		1.57754	3.398	4.42083		7.79079	9.04522	6.10005		2.15437	2.09094	2.03763		35.8581	40.679	39.3452
		0.15		2.1772	4.72992	5.41235		9.5146	9.66161	6.61286		2.53713	2.12235	3.10014		42.6848	42.5529	46.2703
		0.175		3.70573	6.12931	7.268		11.8303	10.1828	7.64735		3.15574	3.30628	4.51817		49.7377	45.8679	51.3187
		0.2		5.07182	7.40035	9.22385		13.2125	11.1355	8.56306		2.9303	4.16002	5.87874		52.452	50.6681	52.2015
		0.225		5.14979	7.38974	9.94747		12.1483	11.3803	9.12055		2.91699	3.54378	5.88373		55.6049	51.9001	53.8205
		0.25		5.05645	6.91476	10.4091		12.0677	11.4652	9.45491		3.95723	3.88561	6.42602		56.2352	52.3576	53.334
		0.275		4.89345	6.73924	11.7045		12.8791	11.9168	9.70897		4.09548	4.95662	7.47733		51.8809	50.2094	51.3528
		0.3		4.65781	6.43852	12.2132		12.8285	12.2727	9.92386		4.81174	5.46309	7.65568		49.3784	50.6804	51.0424
		0.325		4.56617	6.00746	12.0849		11.8722	12.2311	10.2042		4.79567	5.3575	7.06088		54.7519	52.707	52.0242
		0.35		4.0255	5.99578	12.2407		10.7657	12.2732	10.2407		4.06102	5.17404	7.42621		56.2549	51.849	52.9381
		0.375		3.1583	5.60849	11.9834		10.2608	12.3278	10.0034		3.75526	4.42946	7.48258		55.2236	49.8228	53.1701
		0.4		2.96157	4.53342	10.133		9.70303	11.2687	9.62359		2.77734	3.36421	6.73631		52.5312	43.8443	54.0006
		0.425		2.47876	3.52102	6.50515		9.02485	10.0557	8.1773		2.30602	2.55554	5.65656		44.0501	35.5311	49.9722
		0.45		1.37016	1.97128	3.33054		7.37231	7.24235	5.71528		1.60791	1.51033	3.15855		37.9855	26.723	38.4213
		0.475		0.646536	0.691323	1.52293		5.12456	4.38014	2.81712		1.0397	0.705878	1.2222		29.572	16.7403	21.6843
		0.5		0.308038	0.143607	0.403341		3.43485	2.40518	0.780372		0.624844	0.219239	0.237991		17.0504	7.85899	7.25714
		0.525		0.172233	0.0562912	0.238824		1.79417	0.782684	0.331441		0.145634	0.0698481	0.0114499		7.7452	3.04409	1.48152
		0.55		0.227962	0.0249504	0.207441		0.895378	0.360182	0.197955		0.0488381	0.0262069	0		3.11183	1.06208	0.258491
		0.575		0.167493	0	0.162693		0.351902	0.205664	0.141179		0	0	0		1.7239	0.311703	0.0765666
		0.6		0.129068	0	0.142683		0.405921	0.193219	0.18406		0	0	0		0.562	0.0976803	0
		0.625		0.115881	0	0.166268		0.482859	0.167935	0.150206		0	0	0		0.162537	0.143684	0
		0.65		0.10934	0	0.199276		0.341433	0.134911	0.0974423		0	0	0		0.114528	0.0966336	0.0150174
		0.675		0.114789	0	0.203967		0.356879	0.0855997	0.0554801		0	0	0		0	0.138519	0.0145381
		0.7		0.113597	0.0116365	0.1962		0.481537	0.0352647	0.139824		0	0	0		0.219893	0.0955632	0
		0.725		0.0245471	0.0227362	0.221477		0.328426	0.053638	0.157741		0	0	0		0.391439	0.0234743	0.0478815
		0.75		0.025634	0.0388343	0.261205		0.20451	0.0929815	0.206033		0	0	0		0.342604	0.06065	0.404606
		0.775		0.108238	0.0296765	0.259376		0.282616	0.079592	0.352035		0	0	0.0124843		0.178428	0.0570831	1.91451
		0.8		0.153698	0.0144937	0.30663		0.211664	0.0363226	0.494194		0	0	0.200117		0.143252	0.0503862	5.31847
		0.825		0.156148	0.0134706	0.488173		0.246725	0.099125	0.642855		0	0	0.508879		0.127432	0.179408	10.1712
		0.85		0.116399	0	0.713682		0.288422	0.171465	1.02717		0	0	1.0078		0.023512	0.212867	15.9376
		0.875		0.0213199	0.0446121	0.962509		0.26123	0.185539	1.34992		0	0	1.33773		0.108279	0.222567	20.0624
		0.9		0.0675249	0.0842072	1.37153		0.204381	0.319077	1.51871		0	0	1.26902		0.540044	0.527811	20.6376
		0.925		0.0574962	0.0428466	1.53163		0.202513	0.293606	1.71136		0	0.0586113	1.31607		0.549593	1.26134	18.2824
		0.95		0.165048	0.016728	1.0715		0.18634	0.101733	1.19963		0	0.0824221	0.998389		0.0586193	1.89441	13.6177
		0.975		0.152352	0.025092	0.508933		0.211943	0.102172	0.358672		0	0	0.170717		0.403507	1.34826	7.21211

## Sheet: fig.1f-h
fig.1f	rmax		P1-5’UTR:				P2-3’UTR:				P1-Intron:				CDS:
		Cycle11	Cycle12	Cycle13		Cycle11	Cycle12	Cycle13		Cycle11	Cycle12	Cycle13		Cycle11	Cycle12	Cycle13
		4.73837	3.64484	9.27418		8.65462	6.99483	10.3301		3.7233	6.24632	11.2012		40.8277	43.1727	54.0615
		4.42808	2.56059	9.84664		7.34476	9.52913	15.2092		3.86476	4.39431	3.8116		60.251	41.2328	53.1811
		2.75863	9.74	14.4411		14.6525	16.1833	14.3274		3.21544	4.97132	7.0164		57.7567	59.1149	61.1375
		5.88582	7.93886	8.4005		17.5355	13.02	6.80843		4.17905	1.80447	6.67288		56.5313	51.3821	49.2998
		6.59231	11.3761	17.393		14.862	14.3487	6.0241		6.16758	6.13111	6.34607		56.3036	64.9702	47.4271
		2.20479		9.8442		17.6407		8.68045
		9.3678		12.5752		11.6759		7.30635
		7.76793				9.53039
fig.1g	x0		P1-5’UTR:				P2-3’UTR:				P1-Intron:				CDS:
		Cycle11	Cycle12	Cycle13		Cycle11	Cycle12	Cycle13		Cycle11	Cycle12	Cycle13		Cycle11	Cycle12	Cycle13
		0.442524	0.437147	0.443197		0.467054	0.481154	0.466265		0.402957	0.426878	0.442261		0.455129	0.460614	0.474166
		0.424132	0.392245	0.449686		0.428056	0.436225	0.461514		0.477239	0.403037	0.456933		0.503552	0.46241	0.456701
		0.40684	0.409504	0.430668		0.434279	0.43398	0.440385		0.429382	0.414708	0.45855		0.45385	0.432331	0.491983
		0.418169	0.445196	0.400433		0.467239	0.468655	0.456208		0.442196	0.429302	0.42233		0.479546	0.431697	0.450156
		0.432858	0.404693	0.428877		0.497116	0.457289	0.476136		0.41558	0.450187	0.449566		0.483663	0.466574	0.455417
		0.42415		0.408143		0.398386		0.419094
		0.380864		0.413909		0.429324		0.437916
		0.395568				0.433036
fig.1h	Fano factor		P1-5’UTR:				P2-3’UTR:				P1-Intron:				CDS:
		Cycle11	Cycle12	Cycle13		Cycle11	Cycle12	Cycle13		Cycle11	Cycle12	Cycle13		Cycle11	Cycle12	Cycle13
		14.4908	13.9394	16.0651		8.21135	6.95858	6.9006		12.0122	11.9286	13.6244		10.3887	6.72529	8.63721
		15.4839	13.945	16.7406		7.4539	6.29643	6.7339		14.2265	12.5053	14.2229		10.9768	7.03407	8.25731
		14.0803	13.5136	17.3801		7.62798	6.45736	6.95		16.3493	13.8105	13.1534		10.3671	7.23265	8.30201
		12.5527	14.9722	18.7942		8.51374	7.05726	7.2762		14.3873	14.1021	13.0289		9.56851	7.02375	8.77339
		12.4877	16.0151	18.6821		8.34885	7.40694	7.605		12.7296	13.1366	13.6313		11.3913	8.34477	10.0054
		11.9637		18.8895		8.64334		6.68372
		15.4523		15.496		9.2048		7.64505
		13.2124				9.6491

## Sheet: fig.2b-f 
fig.2b	rp1	rp2	rCDS		fig.2c	Cycle	a1	a2
	2.84823	13.4077	36.789			12	0.534897	3.39296
	0	0	0.876312			12	0.702205	3.78454
	0	0	0			12	0.600804	2.48405
	0	0	0			13	0.537785	2.61931
	0	0	0.876312			12	0.465832	4.33779
	0	0	0			12	0.33712	2.80653
	0	0	1.3789			11	0.485757	5.42611
	0	0	1.3789			13	0.636104	2.29274
	4.67025	9.49858	42.3309			13	0.542579	2.06996
	0	0.846476	1.80833			13	0.592698	2.5118
	0	0	2.80457
	0	0.846476	1.80833
	0	0	0			fig.2e	Cycle	P1 contribution	P2 contribution
	0	8.04165	33.2385				11	0.0651871	0.934813
	0	0	2.80457				12	0.106599	0.893401
	0	3.5542	31.5113				13	0.128324	0.871676
	0	3.69621	23.8429
	0	0.846476	1.80833
	0	2.74002	17.3181
	0	7.7214	28.2357
	0	0.846476	2.61073			fig.2f	Cycle	P1 contribution	P2 contribution
	0	0	5.6742				11	7.10401	92.896
	0	5.95805	19.6683				12	17.9619	82.0381
	0	11.4764	47.8295				13	19.2121	80.7879
	0	13.7144	43.3193
	1.8187	11.8053	33.7574
	0	9.24399	22.7393
	0	13.6627	54.1602
	0	5.95805	29.9033
	2.84823	10.1606	45.3664
	1.8187	18.7023	56.036
	0	2.05005	23.82
	0	7.42965	38.6085
	0	15.3357	55.9879
	2.84823	15.5466	37.3376
	1.8187	13.3083	62.5749
	0	13.5864	61.954
	1.8187	22.1841	77.9352
	0	19.1384	56.9669
	5.9242	19.0328	70.7258
	6.76869	15.9255	75.2848
	2.84823	12.6238	39.4566
	1.94774	18.8696	72.6518
	3.73912	21.7276	75.1191
	10.6918	20.1405	75.6137
	2.69382	13.3792	75.2303
	9.7234	18.4046	74.7092
	3.31207	10.2778	56.3239
	9.80162	20.4274	78.8357
	18.4124	29.49	88.3194
	5.74698	20.3444	70.3462
	12.3247	24.9622	66.3506
	7.00192	21.9224	83.363
	8.73575	22.0235	86.6838
	0	0	0.876312
	0	0	0
	0	0	14.4995
	0	1.98184	9.27052
	0	1.98184	13.8592
	0	0	5.09551
	0	3.32371	20.7046
	0	0	4.81528
	1.93187	9.98877	33.5877
	0	0	0
	2.93817	15.7638	49.974
	0	1.34188	17.496
	0	7.05494	20.2592
	0	3.35949	25.954
	6.30155	23.4922	59.5275
	0	0	0
	4.67025	6.93109	32.1174
	6.23938	14.5469	51.4011
	0	0	0
	3.60754	10.0287	46.5175
	0	0	0
	7.4896	21.6825	56.2519
	2.60124	9.29988	33.2846
	0	0	0
	0	0	1.92268
	9.95131	28.7715	78.7566
	4.78211	19.8037	62.3939
	8.45362	25.5063	78.4464
	0	0	11.0065
	0	0	1.92268
	3.72738	25.2591	78.1189
	0	0	8.41973
	0.911595	8.7927	39.8938
	0	1.1984	16.7642
	0	0.905216	3.83176
	2.75274	15.2683	55.5468
	4.39412	22.3127	71.536
	6.23527	16.3086	71.0509
	5.52144	21.4539	77.1136
	0	0.905216	10.9929
	1.5462	9.35235	48.1299
	0	15.5826	54.1421
	0	14.8777	50.0604
	2.84823	13.679	36.076
	7.21827	22.6896	71.8297
	18.8531	22.4628	64.9915
	0	3.33262	10.067
	0.979329	5.59741	32.6027
	3.93761	15.2384	62.6481
	5.78011	16.1528	63.779
	10.6078	14.1731	54.2445
	0.979329	6.93498	32.8886
	0.634605	20.1003	58.5751
	17.0553	23.0444	71.0655
	12.2338	19.1231	56.1735
	9.81336	21.7955	71.0564
	2.69382	19.2652	62.7794
	4.80857	9.81995	39.6925
	0.979329	9.72146	46.4963
	3.303	12.4256	55.7393
	13.38	16.2789	63.7488
	1.46186	18.1011	50.6127
	0.979329	12.014	44.9417
	1.0453	23.6545	65.508
	7.32574	14.2002	63.9835
	9.29821	15.7866	59.3557
	1.40154	14.2661	52.6132
	6.02508	18.4889	67.4719
	4.2914	9.97332	59.3039
	1.46186	14.2365	69.4657
	7.88432	14.4437	80.8349
	2.34366	8.33744	57.8477
	3.73912	22.3483	77.3001
	9.00238	9.56814	64.8481
	3.3894	15.9522	74.878
	14.4281	20.1667	69.6115
	6.78813	19.8504	73.7261
	2.69382	15.7262	79.8361
	3.31207	12.0522	66.0627
	8.30586	15.1208	61.4491
	6.16264	18.6816	63.3201
	6.2999	16.6986	75.3669
	17.5843	22.3542	82.4865
	1.0453	21.1549	75.7459
	2.34411	16.7327	71.7618
	16.9818	25.1342	89.3797
	3.56472	24.9876	71.2795
	15.2546	9.90722	43.608
	25.7568	20.6681	61.7005
	8.30586	9.36294	43.2149
	10.758	22.0901	77.1499
	13.6892	17.6185	75.9005
	6.23706	19.5722	83.8946
	25.8379	23.9349	63.9392
	0	24.889	75.324
	17.2618	12.2674	58.6709
	2.19001	6.18759	47.7704
	1.58001	16.1037	68.3029
	18.4301	21.5546	81.0228
	7.56933	12.686	60.2634
	15.4214	21.3886	83.7222
	17.4885	21.0551	72.0542
	17.5595	20.1317	78.2656
	28.1738	14.3806	67.8845
	0	0	1.42591
	0	0	0
	0	0	0.876312
	0	1.98184	6.83579
	0	0	2.72412
	1.93187	10.4111	28.2311
	0	0	9.68422
	5.08663	17.5948	64.1193
	1.06271	6.50812	16.8473
	5.6339	8.28625	54.8646
	2.4897	19.1312	66.6859
	1.47645	9.81462	44.4529
	1.76291	14.54	48.6608
	5.65628	9.93931	58.4303
	5.29525	13.0456	39.8666
	5.65628	12.4512	47.7352
	5.77766	12.9992	60.1483
	13.9832	13.3429	56.2531
	0	5.44782	19.1268
	10.6595	11.0232	63.467
	0	1.34188	11.8515
	7.94165	17.9162	57.949
	8.13801	22.032	63.2231
	11.4839	19.1573	64.7372
	6.04449	19.0755	72.8709
	9.2417	17.8269	64.814
	0	0	0
	4.66522	9.79883	66.9362
	5.66475	12.143	54.3705
	5.52522	27.6872	80.3976
	6.33116	10.0904	63.1702
	3.72738	26.2933	72.1557
	2.96881	12.9772	46.9814
	8.08731	12.4167	69.7581
	7.06782	13.3386	70.2698
	3.60341	12.4481	63.5502
	6.43992	18.9918	69.573
	13.5236	22.2403	74.8336
	0	5.86859	20.2429
	18.2888	24.9233	72.5244
	7.88432	16.3501	71.7033
	3.19662	17.126	70.9401
	8.35113	19.8451	64.7821
	13.8237	19.7135	65.8419
	11.957	23.3316	81.5849
	17.3668	21.2701	66.4035
	10.2585	13.1745	55.5325
	8.41387	21.3443	76.6279
	11.9373	17.1329	75.0456
	7.87975	20.3647	79.1272
	14.3045	10.955	72.0136
	12.2399	12.9737	72.4684
	0.684355	16.0111	52.672
	16.4641	23.9675	76.9648
	11.0413	27.5372	83.4957
	15.4829	17.2513	74.4865
	0.684355	18.8107	61.3396
	16.7603	22.4341	94.8523
	19.8506	15.4257	81.6434
	21.721	11.4092	70.2913
	17.4562	12.274	75.2943
	2.20323	13.4238	47.3508
	8.45221	16.9267	69.6888
	0	0	0
	1.8187	7.71896	33.807
	0	2.85326	7.60168
	13.0082	21.4332	70.7495
	27.502	13.6203	73.7888
	0	0	1.38872
	0	0	4.0966
	0	0	0
	0	0	7.05583
	0	0	4.53725
	0	0	5.96316
	0	0	10.7357
	0	0	7.55935
	0	0	1.42591
	0	0	4.60221
	0	6.35038	19.9298
	0	0	7.55935
	1.47645	6.90901	45.8301
	0	6.16116	14.4565
	0	0	5.90042
	0	0	2.66078
	0	1.13964	15.6578
	0	0	4.81528
	2.34561	10.7797	49.4451
	16.1414	10.6652	56.7213
	0	7.80103	20.7299
	0	8.46669	38.7153
	18.2518	25.9481	81.1628
	0	0	0
	0	0	1.38872
	0	0	1.55959
	0	0	5.48532
	0	0	4.0966
	1.4479	4.45654	20.929
	0	2.59083	18.7352
	0	2.59083	34.3089
	0	0	4.30617
	0	0	2.66078
	1.47645	6.69653	44.2699
	3.39013	15.1805	64.3748
	11.1096	13.9758	63.4441
	0	0	0
	2.45746	13.09	74.5058
	12.0571	27.164	87.6254
	0	0	0
	0	0	1.55959
	0	0	1.38872
	0	0	6.54594
	0	0	4.0966
	1.4479	1.10163	4.23075
	1.4479	3.00536	13.5801
	0	7.89329	37.4861
	1.4479	3.84685	30.6641
	1.3626	14.754	64.0841
	2.354	18.1986	61.4519
	5.80015	10.6661	56.5803
	1.47645	12.8909	44.9694
	0	0	1.42591
	1.3626	18.2199	55.5518
	9.91442	18.0225	57.8355
	0	0	0
	0	0	1.55959
	1.4479	2.71425	26.0795
	1.76329	5.98956	47.4369
	5.16435	13.3497	63.0794
	11.8517	9.42748	38.5337
	0	0	0.803591
	1.35442	3.29009	25.7113
	1.46097	9.81002	46.9972
	12.6597	21.8101	78.8675
	0	0	0.803591
	0	0	0
	1.35442	1.67747	7.64846
	2.75469	7.761	59.7447
	0	2.85326	7.60168
	25.9459	16.1708	63.2444
	0	0	0.803591
	3.11771	3.29009	36.472
	1.76329	1.92996	42.0396
	0	4.04255	11.2192
	11.3864	21.3156	51.2795
	10.1646	24.9274	65.7367
	1.35442	3.29009	22.5545
	0	0	0
	21.7488	17.3449	77.2664
	0	0	2.95013
	5.16435	14.4263	57.2073
	13.8022	9.36354	44.0867
	2.45746	10.974	53.2792
	0	0	2.95013
	0.991408	12.0067	66.4898
	17.7656	15.969	59.0739
	0.894172	1.61515	26.7166
	1.76329	0.720731	21.9851
	8.28452	10.0968	51.1178
	0	0	2.95013
	1.35442	1.67747	8.76908
	1.76329	6.20209	51.1985
	0	4.46842	14.0725
	0	12.5939	47.9964
	9.91442	17.5669	51.6721
	12.7545	26.0511	86.1627
	0	0	0
	1.35442	1.67747	16.4537
	0	1.61515	9.89473
	18.482	18.5273	63.6375
	1.76329	0.720731	31.6195
	2.32603	4.92706	23.584
	11.8517	9.42748	38.5337
	0	2.85326	7.60168
	2.45746	3.9604	44.5631

## Sheet: fig.2g,h
fig.2g	Kr nascent mRNA (arb. units)				Kr Anterior-x0			fig.2h	Kni nascent mRNA (arb. units)				Kni Anterior-x0
	EL	WT	ΔP1C		WT	ΔP1C			EL	WT	ΔP1C		WT	ΔP1C
	0.025	0	0.0714621		0.4132	0.309			0.025	0.352623	0.69398		0.5594	0.5042
	0.05	0	0.0590824		0.4314	0.3475			0.05	0.385488	0.663976		0.5692	0.5413
	0.075	0	0.0343752		0.4389	0.3543			0.075	0.293876	0.36063		0.5817	0.5071
	0.1	0.00900565	0.043008		0.5151	0.3807			0.1	0.201514	0.196042		0.6118
	0.125	0.00799128	0.0819171			0.3953			0.125	0.129725	0.147457
	0.15	0.00488399	0.131136						0.15	0.105823	0.121174
	0.175	0.00452434	0.148169						0.175	0.0891133	0.119082
	0.2	0.00366841	0.134086						0.2	0.0553365	0.166361
	0.225	0.0037707	0.116563						0.225	0.0555941	0.18852
	0.25	0.000292504	0.0892765						0.25	0.0807031	0.214507
	0.275	0.00127414	0.0736951						0.275	0.0633738	0.368983
	0.3	0.00289884	0.112915						0.3	0.021952	0.315944
	0.325	0.00650531	0.209181						0.325	0.00688379	0.127335
	0.35	0.013848	0.360822						0.35	0.00385343	0.0863765
	0.375	0.0550846	0.552155						0.375	0.00316138	0.0389908
	0.4	0.185477	0.745795						0.4	0.00161553	0.0114143
	0.425	0.378844	0.86469						0.425	0.00426339	0.0240661
	0.45	0.539856	0.879112						0.45	0.00372208	0.0463468
	0.475	0.679393	0.852086						0.475	0.00264166	0.106503
	0.5	0.791882	0.790334						0.5	0.0149867	0.225067
	0.525	0.824715	0.632089						0.525	0.0735049	0.395233
	0.55	0.779248	0.439082						0.55	0.20178	0.53071
	0.575	0.62931	0.289466						0.575	0.407603	0.630088
	0.6	0.474902	0.163827						0.6	0.696559	0.672215
	0.625	0.345866	0.0672403						0.625	0.872233	0.5563
	0.65	0.244733	0.0244103						0.65	0.821177	0.405839
	0.675	0.148175	0.0183266						0.675	0.646095	0.218641
	0.7	0.058912	0.0101773						0.7	0.447676	0.0621761
	0.725	0.0254928	0.00295372						0.725	0.282466	0.0283409
	0.75	0.00767753	0.0109252						0.75	0.181988	0.0097467
	0.775	0.00719816	0.0231422						0.775	0.13202	0.00371633
	0.8	0.00536352	0.0313964						0.8	0.0945001	0.000941592
	0.825	0.000489469	0.0779679						0.825	0.0635563	0.000979777
	0.85	0.00127539	0.200591						0.85	0.0326168	0.00147125
	0.875	0.001554	0.356071						0.875	0.0185268	0.00157632
	0.9	0.00888635	0.515508						0.9	0.00581497	0
	0.925	0.0128985	0.596553						0.925	0.00631871	0
	0.95	0.00471575	0.493053						0.95	0.00774163	0
	0.975	0.00267411	0.287874						0.975	0	0.00190174

## Sheet: fig.3a,b
fig.3a	Nuclear nascent mRNA		WT:			1× bcd:		fig.3b	x0	WT:
		EL	P1-5’UTR	P2-3’UTR		P1-5’UTR	P2-3’UTR			P1-5’UTR:				P2-3’UTR:
		0.025	0.462103	1.18842		0.600392	2.74656			Cycle11	Cycle12	Cycle13		Cycle11	Cycle12	Cycle13
		0.05	0.665793	3.10675		1.6708	3.92467			0.442524	0.437147	0.443197		0.467054	0.481154	0.466265
		0.075	1.37563	5.26758		2.38725	5.15267			0.424132	0.392245	0.449686		0.428056	0.436225	0.461514
		0.1	2.30352	7.35493		2.74624	6.87159			0.40684	0.409504	0.430668		0.434279	0.43398	0.440385
		0.125	3.398	9.04522		4.12472	8.07923			0.418169	0.445196	0.400433		0.467239	0.468655	0.456208
		0.15	4.72992	9.66161		5.54295	7.91345			0.432858	0.404693	0.428877		0.497116	0.457289	0.476136
		0.175	6.12931	10.1828		5.87753	8.18125			0.42415		0.408143		0.398386		0.419094
		0.2	7.40035	11.1355		5.71669	8.69941			0.380864		0.413909		0.429324		0.437916
		0.225	7.38974	11.3803		5.81408	7.84127			0.395568				0.433036
		0.25	6.91476	11.4652		5.99301	7.28802
		0.275	6.73924	11.9168		6.22576	8.15882
		0.3	6.43852	12.2727		5.78734	8.29942			1× bcd:
		0.325	6.00746	12.2311		4.16131	6.95881			P1-5’UTR:				P2-3’UTR:
		0.35	5.99578	12.2732		2.63452	4.96409			Cycle11	Cycle12	Cycle13		Cycle11	Cycle12	Cycle13
		0.375	5.60849	12.3278		1.75735	3.73599			0.382035	0.332277	0.37246		0.367319	0.362923	0.356166
		0.4	4.53342	11.2687		0.800457	2.35561			0.375921	0.326232	0.351247		0.417147	0.364	0.367249
		0.425	3.52102	10.0557		0.155476	0.609788			0.359254	0.362303	0.371931		0.377609	0.387873	0.377714
		0.45	1.97128	7.24235		0	0.165923			0.329407		0.37809		0.385656		0.372027
		0.475	0.691323	4.38014		0	0			0.361174				0.396786
		0.5	0.143607	2.40518		0	0
		0.525	0.0562912	0.782684		0	0
		0.55	0.0249504	0.360182		0.0279338	0
		0.575	0	0.205664		0.0294236	0
		0.6	0	0.193219		0	0
		0.625	0	0.167935		0	0
		0.65	0	0.134911		0	0
		0.675	0	0.0855997		0	0
		0.7	0.0116365	0.0352647		0	0
		0.725	0.0227362	0.053638		0	0
		0.75	0.0388343	0.0929815		0.0629617	0
		0.775	0.0296765	0.079592		0.102084	0.091536
		0.8	0.0144937	0.0363226		0.0585657	0.091536
		0.825	0.0134706	0.099125		0.0938611	0
		0.85	0	0.171465		0.0745493	0
		0.875	0.0446121	0.185539		0.0322335	0
		0.9	0.0842072	0.319077		0.114505	0
		0.925	0.0428466	0.293606		0.1397	0
		0.95	0.016728	0.101733		0.0996214	0.086301
		0.975	0.025092	0.102172		0.0540523	0.159526

## Sheet: fig3.c,e
fig.3c	P1-5’UTR:			P2-3’UTR:			fig.3d	h	P1-Intron:				CDS:
	[Bcd]	Nacent mRNA		[Bcd]	Nacent mRNA				Cycle11	Cycle12	Cycle13		Cycle11	Cycle12	Cycle13
	0.268461	0		0.268461	0				8.61609	7.73673	5.90071		6.44495	5.1807	5.64159
	6.16005	0		6.16005	0				7.38899	7.8484	7.82761		3.54703	5.16559	6.6798
	2.27048	0		2.27048	0				6.78063	4.82939	6.87532		5.30373	3.86904	4.94974
	2.55692	0		2.55692	0				7.30379	7.31475	8.29723		5.83708	4.75255	6.77714
	0	0		0	0				7.01014	6.59834	6.90966		5.98765	5.17761	4.70507
	0	0		0	0
	3.15906	0		3.15906	0
	1.75387	0		1.75387	0				P1-5’UTR:				P2-3’UTR:
	8.72351	0		8.72351	0				Cycle11	Cycle12	Cycle13		Cycle11	Cycle12	Cycle13
	1.65127	0		1.65127	0				7.95391	6.87133	6.37781		5.74252	4.16814	4.02579
	1.95387	0		1.95387	0				7.40147	7.01503	6.12699		4.05503	5.44694	5.36846
	2.15073	0		2.15073	0				6.26111	7.68459	7.16836		4.08914	4.09543	4.27596
	3.78659	0		3.78659	0				7.54805	8.51801	8.44046		3.56074	4.65607	4.6707
	3.9067	0		3.9067	0				11.2434	5.66868	4.01292		4.03184	4.18058	7.11291
	5.08368	0		5.08368	0				7.62118		6.23146		4.38063		4.71382
	3.87392	0		3.87392	0				7.651		6.45865		6.70931		4.40511
	4.76415	0		4.76415	0				6.93195				5.25427
	3.23195	0		3.23195	0
	4.17156	0		4.17156	0
	4.03806	0		4.03806	0
	4.58841	0		4.58841	0
	5.89396	0		5.89396	0		fig.3e	C0 ratio	P1-intron vs. CDS				P1-5’UTR vs. P2-3’UTR
	7.66196	0		7.66196	0				Cycle11	Cycle12	Cycle13		Cycle11	Cycle12	Cycle13
	4.5032	0		4.5032	0				1.03174	1.01013	0.936039		0.855779	1.07578	1.159
	3.54743	0		3.54743	0				1.0008	1.21391	1.03222		0.8513	1.25743	1.14799
	5.37882	0		5.37882	0				1.06058	1.33784	1.30675		1.33351	0.907816	1.05586
	0	0		0	0				1.09479	0.899641	1.15856		1.27583	1.32216	1.35252
	3.00994	0		3.00994	0				1.04698	1.1542	1.14784		1.28533	1.20519	1.53234
	1.55281	0		1.55281	0								1.02811		1.19661
	3.05342	0		3.05342	0								1.15771		0.98818
	64.4173	5.26363		64.4173	19.9276								1.25069
	48.1381	10.6529		48.1381	37.0917
	72.8983	0		72.8983	0
	65.0081	27.6267		65.0081	9.08732
	60.9479	3.53677		60.9479	41.2659
	74.5258	28.3692		74.5258	8.37803
	20.5429	0		20.5429	5.95575
	71.1621	0		71.1621	0
	48.4699	0		48.4699	8.99339
	87.9274	6.89126		87.9274	14.6122
	76.4657	0		76.4657	0
	68.9587	10.7378		68.9587	10.6417
	71.8979	9.55323		71.8979	25.7813
	78.0068	0		78.0068	6.46177
	84.2977	9.08245		84.2977	30.1954
	87.2734	0		87.2734	5.53623
	60.0618	0		60.0618	19.103
	50.6407	0		50.6407	14.8913
	66.2364	0		66.2364	21.2255
	67.4142	4.11433		67.4142	28.8111
	92.7274	0		92.7274	18.3865
	78.4897	6.78336		78.4897	24.5714
	65.2293	0		65.2293	5.27569
	65.7303	28.0152		65.7303	8.14561
	53.1748	31.7413		53.1748	0
	73.8402	23.5886		73.8402	28.4006
	72.7852	23.1834		72.7852	14.3489
	82.7408	11.1776		82.7408	11.1627
	62.8925	0		62.8925	0
	97.0673	4.33345		97.0673	17.735
	88.461	27.8953		88.461	8.89075
	91.5651	0		91.5651	11.6865
	38.6747	17.2823		38.6747	0
	108.819	22.193		108.819	13.8886
	50.8783	6.72662		50.8783	10.9035
	96.1952	0		96.1952	22.1964
	88.581	3.18193		88.581	0
	86.5009	23.1039		86.5009	26.7666
	95.6329	17.5195		95.6329	16.6596
	45.3103	10.4628		45.3103	5.74609
	93.1328	0		93.1328	14.257
	89.4168	13.63		89.4168	0
	101.701	4.29719		101.701	17.6493
	79.7253	3.52186		79.7253	11.2245
	59.5117	40.6497		59.5117	34.9745
	82.8795	10.6234		82.8795	16.2781
	70.1776	7.80315		70.1776	12.9203
	91.4087	7.74338		91.4087	0
	118.881	0		118.881	13.1569
	66.5023	7.44313		66.5023	19.3666
	111.254	17.1006		111.254	23.1361
	81.5465	38.5735		81.5465	0
	79.6759	0		79.6759	0
	63.6258	21.8932		63.6258	17.2361
	114.503	0		114.503	0
	118.459	0		118.459	0
	113.62	19.6096		113.62	6.99784
	122.135	5.65889		122.135	0
	129.701	7.27755		129.701	9.42588
	101.091	3.89425		101.091	14.2528
	84.6083	0		84.6083	0
	128.088	34.206		128.088	25.47
	92.4767	13.5076		92.4767	13.6691
	74.2466	18.6014		74.2466	19.0208
	94.6325	0		94.6325	0
	128.529	0		128.529	0
	65.332	24.4132		65.332	30.7588
	90.1616	33.3969		90.1616	20.6449
	124.275	4.72747		124.275	13.5532
	100.644	33.0734		100.644	0
	138.666	0		138.666	10.5178
	145.748	0		145.748	10.1459
	85.0446	0		85.0446	0
	72.1087	4.98699		72.1087	9.35522
	136.886	19.6206		136.886	6.86337
	144.085	0		144.085	13.07
	144.578	0		144.578	7.7683
	100.648	10.3999		100.648	27.9049
	137.84	4.14635		137.84	20.5095
	79.1478	0		79.1478	27.6527
	117.649	25.5019		117.649	22.9531
	151.308	0		151.308	28.5536
	116.817	0		116.817	0
	161.867	0		161.867	29.7259
	139.742	4.52333		139.742	6.75711
	165.183	0		165.183	32.8981
	101.625	0		101.625	27.5013
	138.189	13.7082		138.189	14.2306
	126.946	0		126.946	13.5587
	87.8764	0		87.8764	24.0244
	121.114	4.02925		121.114	0
	160.42	22.1829		160.42	13.0431
	179.689	0		179.689	10.2818
	92.4867	5.0216		92.4867	27.0658
	111.926	0		111.926	22.8319
	133.474	0		133.474	12.7194
	131.707	5.83373		131.707	19.8854
	160.941	8.42427		160.941	24.404
	105.887	5.55582		105.887	4.77358
	102.314	0		102.314	16.1686
	103.499	20.6084		103.499	32.9586
	165.972	0		165.972	12.3054
	88.6336	0		88.6336	15.1175
	124.715	0		124.715	8.12759
	168.316	0		168.316	9.74066
	150.21	0		150.21	5.48927
	154.767	0		154.767	0
	161.384	13.2633		161.384	0
	115.651	0		115.651	0
	112.194	9.43291		112.194	12.0656
	167.27	0		167.27	11.7491
	137.719	0		137.719	18.1253
	182.764	8.44346		182.764	33.6251
	139.765	0		139.765	12.581
	131.207	15.9063		131.207	27.0938
	116.975	0		116.975	20.4242
	189.335	7.85184		189.335	6.11989
	55.2248	0		55.2248	0
	147.243	0		147.243	7.36167
	166.816	0		166.816	12.1813
	152.806	28.3173		152.806	27.2591
	185.555	0		185.555	7.63693
	133.794	5.33694		133.794	8.69788
	182.173	13.0254		182.173	13.3329
	139.017	21.4183		139.017	31.6963
	123.057	0		123.057	0
	128.483	6.19585		128.483	25.5245
	183.72	6.99747		183.72	8.38399
	188.608	9.42571		188.608	0
	183.584	0		183.584	7.56417
	170.985	16.7053		170.985	0
	148.303	15.7791		148.303	7.45889
	187.637	5.7534		187.637	22.8689
	211.227	0		211.227	0
	183.247	0		183.247	15.7531
	184.568	0		184.568	0
	130.979	22.849		130.979	20.275
	162.014	14.9081		162.014	0
	205.191	30.6955		205.191	4.78034
	195.144	0		195.144	6.6872
	179.562	10.4765		179.562	0
	162.274	0		162.274	10.3
	188.463	0		188.463	29.702
	211.287	0		211.287	21.8002
	213.618	0		213.618	11.5335
	161.411	0		161.411	0
	183.242	0		183.242	11.0918
	217.157	3.16459		217.157	11.653
	237.137	6.61684		237.137	20.5638
	178.728	0		178.728	6.28086
	197.555	0		197.555	15.6167
	191.452	0		191.452	0
	197.495	0		197.495	11.423
	250.005	9.39481		250.005	20.7238
	183.724	13.095		183.724	23.5806
	204.373	0		204.373	16.9407
	225.763	11.2589		225.763	4.2227
	173.665	11.5089		173.665	30.4416
	212.649	0		212.649	0
	248.515	31.817		248.515	0
	219.283	0		219.283	0
	202.297	0		202.297	0
	232.172	14.0166		232.172	11.9506
	280.133	0		280.133	0
	252.213	8.1171		252.213	11.0304
	198.544	19.8316		198.544	7.86838
	254.788	11.143		254.788	0
	195.791	9.195		195.791	0
	292.777	0		292.777	0
	235.455	7.38985		235.455	14.5657
	232.603	0		232.603	22.0121
	249.93	16.5679		249.93	17.521
	264.303	0		264.303	15.9871
	222.154	0		222.154	11.7371
	276.874	5.1087		276.874	0
	284.304	0		284.304	0
	220.627	11.0158		220.627	0
	290.701	0		290.701	4.10282
	262.667	10.2505		262.667	11.932
	234.282	12.5946		234.282	12.0198
	254.286	13.2413		254.286	18.0615
	285.617	18.6941		285.617	17.1022
	262.07	12.8611		262.07	18.7033
	264.359	0		264.359	0
	341.196	0		341.196	0
	284.168	0		284.168	0
	288.107	0		288.107	15.0842
	294.133	0		294.133	17.586
	274.927	0		274.927	0
	338.4	0		338.4	27.0409
	249.409	0		249.409	8.36542
	314.56	18.9232		314.56	13.6964
	298.326	0		298.326	16.7796
	300.006	0		300.006	24.5142
	248.239	0		248.239	15.3092
	336.868	20.1072		336.868	16.2912
	330.796	5.59		330.796	0
	325.884	3.31549		325.884	9.50261
	366.096	7.20503		366.096	8.42291
	340.981	5.01982		340.981	23.0095
	302.082	13.3827		302.082	8.06511
	379.139	0		379.139	0
	247.201	0		247.201	0
	324.72	0		324.72	12.5243
	174.028	0		174.028	0
	279.794	3.62626		279.794	27.5081
	309.124	5.52547		309.124	4.40428
	324.742	11.6122		324.742	7.81291
	372.322	0		372.322	0
	408.063	0		408.063	11.2764
	328.996	0		328.996	0
	395.24	0		395.24	0
	393.113	0		393.113	0
	201.712	0		201.712	13.5581
	359.018	0		359.018	15.3116
	432.877	0		432.877	0
	333.245	0		333.245	7.13383
	282.704	0		282.704	0
	349.989	0		349.989	11.1265
	360.725	3.04499		360.725	8.27382
	458.973	0		458.973	0
	448.007	0		448.007	0
	380.503	0		380.503	0
	343.652	4.6103		343.652	0
	463.808	8.92566		463.808	0
	364.058	0		364.058	0
	514.412	8.40125		514.412	14.6082
	389.111	0		389.111	0
	384.038	0		384.038	14.9667
	548.617	0		548.617	6.04384
	454.401	0		454.401	0
	429.465	0		429.465	4.65757
	428.46	0		428.46	5.77558
	569.321	0		569.321	0
	471.458	0		471.458	0
	553.351	0		553.351	6.81334
	549.035	0		549.035	0
	526.791	0		526.791	0
	362.485	3.26847		362.485	0
	541.131	0		541.131	0
	414.599	0		414.599	0
	532.697	0		532.697	0
	0	0		0	0
	4.04312	0		4.04312	0
	1.20725	0		1.20725	0
	4.15602	0		4.15602	0
	3.68806	0		3.68806	0
	4.16599	0		4.16599	0
	4.20258	0		4.20258	0
	4.8433	0		4.8433	0
	0.494344	0		0.494344	0
	3.04227	0		3.04227	0
	3.17874	0		3.17874	0
	2.60831	0		2.60831	0
	4.44885	0		4.44885	0
	3.77625	0		3.77625	0
	6.53677	0		6.53677	0
	8.1646	0		8.1646	0
	6.2841	0		6.2841	0
	7.22409	0		7.22409	0
	7.40949	0		7.40949	0
	3.28698	0		3.28698	0
	5.04569	0		5.04569	0
	8.59849	0		8.59849	0
	9.85473	0		9.85473	0
	7.40706	0		7.40706	0
	10.3243	0		10.3243	0
	11.3981	0		11.3981	0
	15.9946	0		15.9946	0
	10.0897	0		10.0897	0
	13.5755	0		13.5755	0
	9.81669	0		9.81669	0
	16.4114	0		16.4114	0
	15.2616	0		15.2616	0
	15.7732	0		15.7732	7.61352
	16.8833	0		16.8833	0
	15.5138	0		15.5138	0
	22.6981	0		22.6981	0
	23.9752	3.26223		23.9752	0
	26.304	5.02316		26.304	16.7324
	23.329	22.268		23.329	11.7528
	26.2266	10.5612		26.2266	0
	36.5268	0		36.5268	20.9531
	25.2022	0		25.2022	19.7657
	37.3335	8.66066		37.3335	19.7335
	47.7822	13.2829		47.7822	10.5213
	50.7968	0		50.7968	7.4116
	49.7656	19.9165		49.7656	9.39412
	18.469	14.1154		18.469	14.6345
	51.8592	25.2022		51.8592	23.7209
	52.1532	11.157		52.1532	7.30674
	68.5456	9.4635		68.5456	16.6764
	29.4379	6.81021		29.4379	14.2455
	74.7584	0		74.7584	14.0882
	82.7015	0		82.7015	9.78363
	105.448	24.3818		105.448	0
	95.5599	37.2229		95.5599	23.7199
	109.803	21.7666		109.803	11.8124
	126.385	0		126.385	4.72944
	121.902	0		121.902	9.22065
	169.275	0		169.275	11.4767
	154.241	0		154.241	25.4711
	146.129	19.4341		146.129	0
	171.662	0		171.662	0
	167.116	0		167.116	0
	219.865	3.09596		219.865	6.05431
	466.178	0		466.178	12.7104
	495.191	0		495.191	10.6794
	484.476	0		484.476	0
	593.08	0		593.08	0
	3.14426	0		3.14426	0
	5.09717	0		5.09717	0
	1.71717	0		1.71717	0
	3.1164	0		3.1164	0
	0.665596	0		0.665596	0
	2.82134	0		2.82134	0
	5.99705	0		5.99705	0
	4.99428	0		4.99428	0
	2.0383	0		2.0383	0
	3.65487	0		3.65487	0
	4.36697	0		4.36697	0
	5.84107	0		5.84107	0
	4.80565	0		4.80565	0
	8.01266	0		8.01266	0
	2.8515	0		2.8515	0
	5.25249	0		5.25249	0
	4.28278	0		4.28278	0
	8.38115	0		8.38115	0
	4.84266	0		4.84266	0
	6.08358	0		6.08358	0
	5.88069	0		5.88069	0
	2.52386	0		2.52386	0
	4.65553	0		4.65553	0
	7.10933	0		7.10933	0
	6.80186	0		6.80186	0
	7.15943	0		7.15943	0
	7.10671	0		7.10671	0
	5.90182	0		5.90182	0
	7.3648	0		7.3648	0
	0	0		0	0
	4.45635	0		4.45635	0
	5.20062	0		5.20062	0
	8.36819	0		8.36819	0
	8.93726	0		8.93726	0
	9.82213	0		9.82213	0
	6.30442	0		6.30442	0
	7.01199	0		7.01199	0
	3.62201	0		3.62201	0
	3.91764	0		3.91764	0
	7.91076	0		7.91076	0
	10.9792	0		10.9792	0
	5.63604	0		5.63604	0
	8.14034	0		8.14034	0
	12.7974	0		12.7974	0
	11.0527	0		11.0527	0
	8.96354	0		8.96354	0
	11.9709	0		11.9709	0
	8.12602	0		8.12602	0
	7.43686	0		7.43686	0
	13.0014	0		13.0014	0
	14.8489	0		14.8489	0
	10.3679	0		10.3679	0
	8.28872	0		8.28872	0
	5.69596	0		5.69596	0
	7.06609	0		7.06609	0
	12.41	0		12.41	0
	9.84543	0		9.84543	0
	12.3975	0		12.3975	0
	10.4353	0		10.4353	0
	14.7272	0		14.7272	0
	12.1827	0		12.1827	0
	12.1251	0		12.1251	0
	13.7945	0		13.7945	0
	12.3012	0		12.3012	0
	9.58193	0		9.58193	0
	7.23099	0		7.23099	0
	10.5131	0		10.5131	0
	11.1585	0		11.1585	0
	4.59061	0		4.59061	0
	12.7246	0		12.7246	0
	18.7247	0		18.7247	0
	16.1543	0		16.1543	0
	14.5225	0		14.5225	6.77151
	17.5767	0		17.5767	0
	18.134	0		18.134	0
	13.6092	0		13.6092	0
	19.2377	0		19.2377	0
	19.2282	0		19.2282	0
	18.0034	0		18.0034	0
	10.1081	0		10.1081	0
	16.4067	0		16.4067	22.4041
	19.7439	0		19.7439	0
	22.4207	0		22.4207	10.7833
	21.6905	0		21.6905	6.76119
	18.8088	13.332		18.8088	0
	33.6903	24.1638		33.6903	8.8972
	29.0807	13.5077		29.0807	16.3044
	26.2311	0		26.2311	8.36522
	19.4923	0		19.4923	11.9102
	25.5146	0		25.5146	19.5896
	34.3594	0		34.3594	25.4673
	27.6217	0		27.6217	0
	31.3428	12.7186		31.3428	13.5475
	40.5602	18.375		40.5602	21.3717
	28.3845	0		28.3845	41.4132
	31.7645	12.2632		31.7645	5.63391
	39.3006	0		39.3006	0
	39.4599	8.22268		39.4599	32.6056
	42.3206	12.5151		42.3206	9.48223
	44.9313	14.2571		44.9313	9.36356
	81.9441	15.7504		81.9441	0
	55.5406	0		55.5406	30.0703
	62.4952	0		62.4952	0
	62.7987	12.6427		62.7987	24.8417
	115.001	14.0784		115.001	15.3513
	133.61	0		133.61	0
	176.807	19.4371		176.807	0
	197.303	0		197.303	0
	272.324	0		272.324	10.762
	218.809	0		218.809	8.56044
	267.587	14.9637		267.587	21.5797
	284.966	0		284.966	11.5556
	343.565	0		343.565	3.87949
	2.87459	0		2.87459	0
	2.17128	0		2.17128	0
	0.0148554	0		0.0148554	0
	0.688714	12.9874		0.688714	0
	2.33687	0		2.33687	0
	1.84437	0		1.84437	8.17746
	0.047673	3.71743		0.047673	23.104
	2.02271	0		2.02271	0
	1.02878	16.3567		1.02878	4.80723
	0.662719	0		0.662719	22.5531
	1.16748	16.3695		1.16748	8.60755
	0	0		0	0
	0	6.04727		0	6.773
	1.44061	0		1.44061	0
	2.33945	4.84632		2.33945	0
	0	0		0	0
	4.71396	0		4.71396	0
	0	0		0	0
	1.75668	0		1.75668	0
	4.40484	0		4.40484	0
	1.95238	0		1.95238	0
	0	0		0	0
	0.828017	0		0.828017	0
	2.52346	0		2.52346	0
	4.30281	0		4.30281	0
	0	0		0	0
	3.91703	0		3.91703	0
	2.91921	0		2.91921	0
	4.68632	0		4.68632	0
	4.57935	0		4.57935	0
	3.67506	0		3.67506	0
	4.45357	0		4.45357	0
	3.9571	0		3.9571	0
	0	0		0	0
	4.11091	0		4.11091	0
	5.20166	0		5.20166	0
	5.32008	0		5.32008	0
	4.69126	0		4.69126	0
	0	0		0	0
	7.62012	0		7.62012	0
	6.55759	0		6.55759	0
	7.27525	0		7.27525	0
	5.36957	0		5.36957	0
	7.9663	0		7.9663	0
	6.61079	0		6.61079	0
	8.10083	0		8.10083	0
	7.70759	0		7.70759	0
	10.1724	0		10.1724	0
	10.4214	0		10.4214	0
	7.80283	0		7.80283	0
	11.5997	0		11.5997	0
	13.1878	0		13.1878	0
	10.0581	0		10.0581	0
	4.12547	0		4.12547	0
	8.71186	0		8.71186	0
	7.81238	0		7.81238	0
	9.72301	0		9.72301	0
	6.08886	0		6.08886	0
	8.5703	0		8.5703	0
	12.608	0		12.608	0
	13.9614	0		13.9614	0
	11.2055	0		11.2055	0
	11.8566	0		11.8566	0
	17.414	0		17.414	0
	12.3113	0		12.3113	0
	13.0972	0		13.0972	0
	14.4672	0		14.4672	0
	12.6993	0		12.6993	0
	9.74124	0		9.74124	0
	17.3574	0		17.3574	0
	16.0246	0		16.0246	0
	11.6903	0		11.6903	0
	17.0581	0		17.0581	0
	15.7011	0		15.7011	0
	17.033	0		17.033	0
	13.4023	0		13.4023	0
	11.9676	0		11.9676	0
	14.2719	0		14.2719	0
	17.7168	0		17.7168	0
	18.9435	0		18.9435	0
	13.1924	0		13.1924	0
	19.9594	0		19.9594	15.5952
	17.105	0		17.105	0
	21.5783	0		21.5783	0
	17.3999	0		17.3999	0
	18.7577	0		18.7577	0
	23.6926	0		23.6926	12.1989
	19.7331	0		19.7331	18.0532
	21.3848	6.30039		21.3848	11.9845
	15.9471	0		15.9471	0
	29.0812	0		29.0812	6.78528
	22.3812	0		22.3812	0
	24.9815	0		24.9815	0
	26.1572	0		26.1572	0
	24.6463	20.1227		24.6463	6.57814
	19.1985	0		19.1985	0
	23.4339	0		23.4339	0
	28.552	12.5158		28.552	27.0977
	28.621	0		28.621	8.07642
	27.6321	0		27.6321	0
	30.3501	0		30.3501	0
	30.4139	8.58982		30.4139	7.0308
	25.9893	7.3466		25.9893	0
	20.2267	14.256		20.2267	0
	28.6722	0		28.6722	0
	28.7235	19.1878		28.7235	9.25661
	21.1483	0		21.1483	25.5323
	27.062	11.5171		27.062	11.6962
	37.7975	93.3757		37.7975	23.2267
	34.4267	3.60711		34.4267	8.46203
	26.9381	18.739		26.9381	0
	36.9821	19.3166		36.9821	23.6164
	25.7941	27.711		25.7941	32.6665
	27.8087	7.44772		27.8087	12.4437
	25.4983	7.8781		25.4983	35.6913
	39.9023	7.93773		39.9023	25.8468
	31.3552	6.31201		31.3552	0
	31.2225	15.4145		31.2225	6.55851
	37.6267	0		37.6267	17.2885
	27.59	6.68715		27.59	24.5885
	43.1616	0		43.1616	6.9711
	43.8977	5.74512		43.8977	17.4175
	21.8178	9.75924		21.8178	10.482
	46.9463	32.233		46.9463	32.4404
	30.7634	12.0546		30.7634	47.861
	46.9219	18.946		46.9219	18.0498
	51.1938	29.2716		51.1938	18.083
	48.5132	15.144		48.5132	24.7779
	46.8265	0		46.8265	0
	54.4535	24.6807		54.4535	14.8146
	52.6927	17.5693		52.6927	0
	52.6122	32.4984		52.6122	6.59996
	45.4275	25.4038		45.4275	0
	30.0135	0		30.0135	18.8619
	29.5943	0		29.5943	0
	44.5996	11.2614		44.5996	10.4043
	62.4759	29.5283		62.4759	7.17817
	45.6186	23.1317		45.6186	33.2073
	65.871	19.7189		65.871	7.25302
	57.069	48.5313		57.069	17.3753
	56.312	30.0498		56.312	24.9621
	57.2615	13.8238		57.2615	6.35596
	90.4	15.2785		90.4	19.6024
	67.3792	20.6945		67.3792	10.3875
	115.701	0		115.701	0
	114.303	6.03745		114.303	13.579
	113.675	0		113.675	16.6604
	224.86	5.16027		224.86	42.7087
	187.857	0		187.857	0
	232.224	0		232.224	0
	288.357	0		288.357	9.67941
	329.118	0		329.118	5.39605
	288.394	0		288.394	0
	379.289	0		379.289	0
	0.0392696	0		0.0392696	0
	1.75729	6.49867		1.75729	0
	1.25124	0		1.25124	0
	2.048	0		2.048	0
	0	0		0	0
	1.21159	4.5809		1.21159	0
	1.29491	0		1.29491	8.99219
	1.31793	0		1.31793	0
	2.26067	0		2.26067	0
	1.64959	24.6214		1.64959	0
	3.05986	0		3.05986	0
	0.178479	0		0.178479	20.3856
	1.04467	0		1.04467	0
	1.53566	10.5852		1.53566	0
	2.13944	7.38622		2.13944	0
	0.0504728	0		0.0504728	7.79355
	0	0		0	14.6215
	3.28443	0		3.28443	0
	3.11756	0		3.11756	8.00081
	1.18651	0		1.18651	0
	0	0		0	0
	0.0797543	3.54951		0.0797543	9.61571
	2.03614	0		2.03614	0
	0.446975	0		0.446975	9.60971
	0.86991	0		0.86991	0
	0.485557	0		0.485557	0
	1.49666	0		1.49666	0
	0	0		0	0
	0	12.9267		0	10.7601
	0	11.2467		0	11.7826
	0.850876	0		0.850876	0
	0	5.10265		0	0
	1.0098	0		1.0098	0
	1.76922	0		1.76922	0
	0	0		0	0
	1.12136	0		1.12136	0
	1.75909	0		1.75909	0
	0.495953	0		0.495953	0
	0	0		0	0
	1.68353	0		1.68353	0
	3.73538	6.48795		3.73538	16.7089
	0.650581	0		0.650581	0
	2.01953	0		2.01953	0
	1.3565	0		1.3565	0
	2.40441	0		2.40441	0
	2.99034	0		2.99034	0
	3.09072	0		3.09072	0
	2.79023	0		2.79023	0
	1.0636	0		1.0636	0
	1.32224	0		1.32224	10.7717
	1.84119	0		1.84119	0
	0.86078	4.13051		0.86078	0
	4.33495	0		4.33495	0
	3.53128	0		3.53128	0
	1.85554	0		1.85554	0
	4.17597	0		4.17597	0
	6.23653	0		6.23653	0
	4.98712	0		4.98712	0
	4.79045	0		4.79045	0
	6.39181	0		6.39181	0
	3.09441	0		3.09441	0
	5.49282	0		5.49282	0
	7.02217	0		7.02217	0
	4.15803	0		4.15803	0
	11.8464	0		11.8464	0
	11.6495	0		11.6495	0
	10.1494	0		10.1494	0
	7.64497	0		7.64497	0
	23.1573	0		23.1573	0
	12.3177	0		12.3177	9.32859
	16.935	0		16.935	11.723
	17.6477	0		17.6477	0
	22.6459	0		22.6459	0
	8.85249	0		8.85249	0
	27.5235	0		27.5235	0
	21.1179	0		21.1179	5.17324
	6.15452	0		6.15452	0
	34.0374	8.98539		34.0374	27.4929
	24.1177	25.1725		24.1177	20.9473
	27.9688	7.32514		27.9688	17.71
	18.7184	0		18.7184	0
	30.1255	0		30.1255	20.5002
	16.2506	0		16.2506	18.7297
	32.414	7.3955		32.414	39.8721
	28.4656	0		28.4656	17.4482
	37.8188	24.3502		37.8188	10.8032
	34.3537	0		34.3537	18.3482
	25.9654	0		25.9654	18.0285
	39.9855	12.081		39.9855	27.1039
	28.6441	0		28.6441	0
	28.3939	8.79157		28.3939	5.00934
	41.5288	0		41.5288	40.8723
	30.0357	6.5457		30.0357	15.6089
	37.1584	47.6703		37.1584	25.143
	44.5103	0		44.5103	33.0842
	43.5189	28.6071		43.5189	32.5324
	35.0881	0		35.0881	22.9348
	38.5419	13.0376		38.5419	34.8466
	47.1354	29.0646		47.1354	31.7719
	34.1391	0		34.1391	3.109
	48.2703	21.3899		48.2703	26.064
	53.9691	0		53.9691	6.43914
	51.6708	0		51.6708	36.2794
	24.3794	25.5769		24.3794	12.2189
	43.8946	0		43.8946	13.6392
	51.1529	0		51.1529	21.173
	55.4713	20.9701		55.4713	10.9054
	54.7585	26.1443		54.7585	0
	52.7648	9.08189		52.7648	25.9962
	49.2894	32.851		49.2894	30.885
	45.2303	0		45.2303	21.8583
	59.0441	26.9784		59.0441	21.3158
	68.4047	26.6502		68.4047	4.02266
	45.0175	0		45.0175	0
	67.8564	4.14846		67.8564	12.3075
	62.1038	28.5786		62.1038	24.8996
	67.5803	0		67.5803	38.5167
	69.0068	3.41132		69.0068	18.3424
	56.5488	3.39888		56.5488	33.4976
	66.484	17.9072		66.484	18.0042
	62.6675	0		62.6675	28.1332
	78.9156	6.06667		78.9156	4.89706
	57.6464	7.43691		57.6464	11.5352
	58.6597	27.8058		58.6597	0
	51.8168	0		51.8168	18.0633
	169.837	5.57617		169.837	0
	74.1616	0		74.1616	0
	175.981	0		175.981	12.7387
	254.563	0		254.563	4.43832
	1.08805	0		1.08805	0
	0.749679	0		0.749679	0
	1.13622	3.0574		1.13622	0
	0	0		0	10.6885
	2.07641	0		2.07641	0
	0.990842	4.05508		0.990842	9.11924
	0.915248	0		0.915248	0
	0.732971	0		0.732971	0
	0	0		0	0
	1.10083	8.67948		1.10083	8.22809
	0.833658	5.47451		0.833658	6.25844
	0	0		0	0
	0	0		0	0
	0	0		0	6.05422
	2.75914	0		2.75914	0
	0	0		0	6.75518
	1.5762	0		1.5762	17.2394
	2.41889	0		2.41889	0
	0.22678	14.1634		0.22678	0
	0	0		0	4.71748
	0	3.77249		0	8.1203
	0	0		0	0
	0.586145	0		0.586145	8.52221
	1.32947	15.8233		1.32947	0
	0	0		0	11.7038
	1.28649	4.22977		1.28649	0
	0.698479	16.3741		0.698479	24.2442
	0	0		0	0
	0	0		0	0
	0	0		0	0
	0	0		0	6.54383
	0	0		0	0
	1.54847	0		1.54847	6.67626
	1.07002	0		1.07002	0
	0.107605	0		0.107605	0
	0	0		0	0
	0	0		0	0
	0	0		0	0
	1.96519	0		1.96519	10.4078
	0.783267	0		0.783267	0
	0.575368	3.65458		0.575368	6.02099
	0	5.82116		0	0
	2.15008	13.619		2.15008	11.0487
	1.39466	16.3606		1.39466	7.99259
	0.334813	9.77374		0.334813	0
	1.042	0		1.042	14.4282
	4.36301	0		4.36301	8.65158
	0.347586	0		0.347586	10.6961
	1.4058	0		1.4058	0
	2.44729	6.98558		2.44729	0
	1.78476	0		1.78476	0
	0.52522	0		0.52522	0
	0.421841	23.6415		0.421841	5.01788
	2.9909	0		2.9909	0
	0	0		0	0
	0	0		0	0
	2.02892	0		2.02892	0
	0.723773	0		0.723773	0
	0.0671126	0		0.0671126	4.91649
	0	0		0	0
	0	0		0	0
	0	0		0	8.2523
	0	0		0	0
	0	0		0	0
	1.64408	0		1.64408	0
	0	0		0	0
	0.738384	0		0.738384	0
	1.57326	0		1.57326	0
	1.17337	0		1.17337	6.00078
	0.289654	0		0.289654	0
	2.36	0		2.36	0
	0	0		0	0
	3.30606	0		3.30606	0
	3.62058	0		3.62058	0
	2.04027	4.9176		2.04027	0
	2.13139	0		2.13139	0
	1.94687	0		1.94687	0
	2.17693	0		2.17693	0
	0.949789	0		0.949789	0
	5.68906	0		5.68906	0
	3.94444	0		3.94444	0
	2.38585	0		2.38585	0
	3.50293	0		3.50293	0
	4.33796	0		4.33796	0
	4.43045	0		4.43045	0
	2.9643	0		2.9643	0
	4.63984	0		4.63984	0
	3.72744	0		3.72744	0
	2.74581	0		2.74581	0
	1.11092	0		1.11092	0
	3.81393	0		3.81393	0
	2.50594	0		2.50594	0
	4.31567	0		4.31567	0
	2.82386	0		2.82386	0
	3.22947	0		3.22947	0
	3.15423	0		3.15423	0
	3.52352	0		3.52352	0
	2.71849	0		2.71849	0
	3.03963	0		3.03963	0
	1.53971	0		1.53971	0
	3.54717	0		3.54717	0
	4.44997	0		4.44997	12.2608
	5.95228	0		5.95228	0
	4.96799	0		4.96799	0
	4.3329	0		4.3329	0
	3.77896	0		3.77896	0
	0.845827	0		0.845827	0
	6.19172	0		6.19172	0
	9.45168	0		9.45168	0
	3.11177	0		3.11177	0
	6.1875	0		6.1875	0
	9.49807	0		9.49807	0
	5.69407	0		5.69407	0
	4.6262	0		4.6262	0
	4.58076	0		4.58076	0
	10.6176	0		10.6176	0
	9.92921	0		9.92921	11.8039
	7.61975	0		7.61975	0
	6.40956	0		6.40956	0
	7.83167	0		7.83167	0
	9.96177	0		9.96177	0
	10.1155	0		10.1155	0
	6.0678	0		6.0678	0
	14.0359	0		14.0359	0
	10.0243	0		10.0243	0
	11.4394	0		11.4394	0
	4.09372	0		4.09372	0
	11.3656	0		11.3656	0
	16.6599	0		16.6599	0
	10.2119	0		10.2119	0
	9.66216	0		9.66216	0
	12.3592	0		12.3592	0
	13.4691	0		13.4691	0
	10.76	0		10.76	0
	16.9788	0		16.9788	0
	12.6751	0		12.6751	0
	15.9959	0		15.9959	0
	14.183	0		14.183	0
	15.5549	0		15.5549	0
	10.668	0		10.668	0
	15.934	0		15.934	0
	17.6337	0		17.6337	0
	14.672	0		14.672	0
	21.7557	0		21.7557	0
	11.1688	0		11.1688	0
	16.8524	3.36613		16.8524	0
	18.6347	0		18.6347	0
	6.41185	0		6.41185	0
	18.5405	0		18.5405	0
	19.9302	0		19.9302	0
	12.8928	0		12.8928	0
	17.2812	0		17.2812	0
	14.0187	0		14.0187	0
	15.0036	0		15.0036	0
	11.5347	0		11.5347	0
	24.2402	0		24.2402	0
	22.0133	0		22.0133	0
	15.8133	13.8859		15.8133	13.8352
	26.432	0		26.432	8.57158
	23.8141	0		23.8141	19.1517
	23.255	0		23.255	0
	26.9793	0		26.9793	14.2012
	30.7608	4.19587		30.7608	7.39371
	22.1315	0		22.1315	3.77019
	31.3748	7.89227		31.3748	25.1172
	29.3613	12.9352		29.3613	0
	37.6236	19.4405		37.6236	29.3756
	40.9	0		40.9	5.8405
	28.6045	14.4493		28.6045	5.43468
	32.6532	19.0802		32.6532	27.8587
	35.9635	0		35.9635	0
	45.0497	6.28705		45.0497	0
	39.1586	24.3686		39.1586	0
	65.6875	36.1867		65.6875	27.2418
	41.1446	25.2456		41.1446	11.575
	47.1833	0		47.1833	0
	45.5287	18.5885		45.5287	18.8807
	50.7254	0		50.7254	14.018
	57.5548	7.19992		57.5548	11.7238
	71.4166	6.46037		71.4166	9.72101
	70.2309	0		70.2309	7.97469
	119.794	0		119.794	27.6907
	416.66	0		416.66	0
	0.193759	0		0.193759	0
	2.77261	0		2.77261	0
	0.299091	6.12229		0.299091	0
	3.19931	0		3.19931	0
	0.0134078	0		0.0134078	0
	1.96749	16.3104		1.96749	3.90281
	2.65712	0		2.65712	0
	0.832441	0		0.832441	0
	0.919252	0		0.919252	5.95872
	0	0		0	0
	0.36831	0		0.36831	8.2334
	2.35535	4.0293		2.35535	0
	0.419879	0		0.419879	0
	0	3.61703		0	5.71978
	2.15439	0		2.15439	10.8818
	0.613484	0		0.613484	0
	0	0		0	0
	1.47617	0		1.47617	0
	0.205213	0		0.205213	0
	0	0		0	0
	1.03068	0		1.03068	5.09431
	3.00328	0		3.00328	0
	0.402022	4.04763		0.402022	0
	0	0		0	0
	0	0		0	5.68323
	0	0		0	0
	0.546265	0		0.546265	0
	3.38907	0		3.38907	0
	1.63878	0		1.63878	15.8908
	0.466784	0		0.466784	0
	0	0		0	0
	1.31312	0		1.31312	0
	5.47459	0		5.47459	0
	1.40613	0		1.40613	0
	1.45015	0		1.45015	0
	1.28942	0		1.28942	0
	1.49567	0		1.49567	0
	1.69909	0		1.69909	0
	1.2699	0		1.2699	0
	1.95891	0		1.95891	0
	2.85007	0		2.85007	0
	1.54469	0		1.54469	0
	1.88714	0		1.88714	0
	1.09584	0		1.09584	0
	3.01813	0		3.01813	0
	2.03735	0		2.03735	0
	2.08953	0		2.08953	0
	5.17279	0		5.17279	0
	2.44047	0		2.44047	0
	3.15089	0		3.15089	0
	0	0		0	0
	6.13485	0		6.13485	0
	3.15268	0		3.15268	0
	3.20893	0		3.20893	0
	0.801829	0		0.801829	0
	2.73839	0		2.73839	0
	6.92449	0		6.92449	0
	6.20197	0		6.20197	0
	2.21411	0		2.21411	0
	1.69207	0		1.69207	0
	3.90036	0		3.90036	0
	5.9785	0		5.9785	0
	4.87911	0		4.87911	0
	3.50067	0		3.50067	0
	4.3301	0		4.3301	0
	5.65982	0		5.65982	0
	7.70532	0		7.70532	0
	4.13088	0		4.13088	0
	0	0		0	0
	4.71605	0		4.71605	0
	5.30842	0		5.30842	0
	4.61722	0		4.61722	0
	6.31114	0		6.31114	0
	7.69036	0		7.69036	0
	9.12754	0		9.12754	0
	2.09702	0		2.09702	0
	8.86174	0		8.86174	0
	7.73084	0		7.73084	0
	13.1366	0		13.1366	0
	16.0516	0		16.0516	0
	13.6303	0		13.6303	0
	15.8402	0		15.8402	0
	12.3959	0		12.3959	0
	12.8241	0		12.8241	0
	13.7388	0		13.7388	0
	18.4859	0		18.4859	0
	13.3356	0		13.3356	6.49481
	18.3625	0		18.3625	0
	22.5844	0		22.5844	0
	20.9262	8.34159		20.9262	9.87528
	7.38588	0		7.38588	0
	23.7638	0		23.7638	0
	20.4284	9.84894		20.4284	17.0232
	25.6411	4.97252		25.6411	0
	18.9931	0		18.9931	11.402
	11.9491	0		11.9491	0
	17.6872	30.4368		17.6872	67.5282
	26.3131	0		26.3131	30.6084
	32.3286	19.5406		32.3286	3.90297
	21.0859	18.4303		21.0859	0
	23.9806	18.6585		23.9806	22.1498
	36.8753	0		36.8753	37.2855
	28.099	10.1255		28.099	33.9096
	32.1605	0		32.1605	17.0095
	31.6441	15.4367		31.6441	6.51883
	27.6982	0		27.6982	14.3127
	33.8694	10.5181		33.8694	23.7469
	30.7178	16.6235		30.7178	19.1096
	27.999	0		27.999	18.7244
	15.9317	0		15.9317	7.699
	44.1051	37.1455		44.1051	30.0392
	35.917	0		35.917	7.84729
	14.8393	0		14.8393	12.4348
	33.3097	20.4238		33.3097	33.9391
	47.0491	0		47.0491	25.6605
	43.3301	48.4653		43.3301	17.0245
	39.868	3.02904		39.868	31.7763
	13.4479	0		13.4479	0
	38.5527	0		38.5527	0
	48.9548	0		48.9548	14.0187
	44.7844	27.7074		44.7844	15.8638
	50.4351	13.9315		50.4351	36.6421
	38.8968	0		38.8968	8.01461
	52.4721	12.2065		52.4721	33.2193
	51.1933	10.8804		51.1933	7.27774
	44.6698	0		44.6698	0
	56.5532	0		56.5532	7.64878
	27.9429	0		27.9429	22.5005
	70.8468	11.1276		70.8468	0
	63.9143	12.5548		63.9143	22.5679
	40.3302	0		40.3302	6.03256
	48.1255	0		48.1255	20.6424
	189.925	0		189.925	8.00195
	260.079	0		260.079	0
	328.827	0		328.827	0
	0	0		0	0
	0	0		0	0
	0.851684	0		0.851684	0
	3.5338	6.1055		3.5338	0
	2.61732	8.89407		2.61732	8.38095
	0.0757003	5.60228		0.0757003	0
	0.675646	0		0.675646	0
	0	0		0	0
	0.467929	0		0.467929	9.12969
	0	0		0	16.9455
	0	22.5021		0	22.7003
	1.44925	0		1.44925	0
	1.00238	4.82472		1.00238	0
	0	0		0	0
	1.06134	0		1.06134	0
	2.47268	0		2.47268	0
	1.77836	0		1.77836	0
	3.2054	0		3.2054	5.29154
	0	0		0	0
	0	0		0	0
	0	0		0	0
	0	11.3285		0	0
	4.04629	0		4.04629	0
	2.04761	0		2.04761	0
	2.82697	0		2.82697	0
	0	0		0	0
	0	0		0	0
	0	0		0	0
	0	0		0	0
	1.56013	0		1.56013	0
	1.12118	0		1.12118	0
	0.543619	0		0.543619	0
	0.0122184	0		0.0122184	0
	3.18664	0		3.18664	0
	2.26187	0		2.26187	0
	3.35961	0		3.35961	0
	12.2806	0		12.2806	0
	19.8275	0		19.8275	0
	16.884	0		16.884	0
	23.4385	0		23.4385	0
	22.8521	0		22.8521	0
	25.5014	0		25.5014	0
	40.6048	21.7101		40.6048	17.4925
	42.977	4.31989		42.977	10.6733
	39.1103	14.655		39.1103	28.75
	36.0478	13.1136		36.0478	0
	61.5212	24.0506		61.5212	10.3887
	68.402	23.4618		68.402	26.721
	45.4873	24.4006		45.4873	12.619
	112.685	4.08584		112.685	0
	189.038	4.11685		189.038	17.2245
	199.892	0		199.892	0
	223.93	0		223.93	4.42594
	307.147	0		307.147	12.1189
	0	7.88038		0	18.1233
	1.92067	0		1.92067	0
	3.41346	0		3.41346	0
	4.88363	0		4.88363	0
	0.939445	0		0.939445	0
	0.780655	0		0.780655	0
	4.88437	0		4.88437	0
	2.61724	0		2.61724	0
	3.13422	0		3.13422	0
	3.16516	0		3.16516	0
	0	0		0	0
	2.75929	0		2.75929	0
	3.40078	0		3.40078	0
	4.67204	0		4.67204	5.15824
	4.14545	0		4.14545	0
	3.74827	0		3.74827	0
	0.993769	0		0.993769	0
	14.4385	7.99678		14.4385	6.60562
	32.3422	12.5424		32.3422	0
	105.267	23.4556		105.267	0
	141.841	0		141.841	14.2142
	162.298	0		162.298	11.0716
	318.802	0		318.802	0
	0	0		0	0
	1.10241	0		1.10241	0
	0	0		0	0
	1.25742	0		1.25742	0
	2.28448	0		2.28448	0
	0	0		0	0
	0	0		0	0
	0	0		0	0
	0	0		0	0
	0	0		0	0
	0.541773	0		0.541773	7.49382
	0.939496	0		0.939496	0
	0	0		0	0
	0.43708	0		0.43708	0
	0	0		0	0
	0	0		0	0
	2.12531	0		2.12531	0
	1.96248	0		1.96248	0
	3.91355	0		3.91355	0
	3.22412	0		3.22412	0
	3.18472	0		3.18472	0
	4.87654	0		4.87654	0
	7.50434	0		7.50434	0
	6.22811	0		6.22811	0
	55.3133	27.69		55.3133	7.63053
	155.854	0		155.854	0
	0	0		0	0
	0	0		0	0
	0	0		0	0
	0	0		0	11.606
	0	0		0	0
	1.44208	0		1.44208	4.97303
	0	0		0	18.0001
	0	0		0	0
	1.26483	0		1.26483	0
	1.28405	0		1.28405	0
	0	0		0	0
	4.34023	0		4.34023	0
	13.767	0		13.767	0
	2.52714	0		2.52714	0
	4.46151	0		4.46151	0
	4.15877	0		4.15877	0
	2.45759	0		2.45759	0
	4.98294	0		4.98294	0
	0	0		0	0
	8.95597	0		8.95597	0
	13.1463	0		13.1463	0
	67.2835	0		67.2835	15.8556
	113.311	6.08266		113.311	15.1852
	135.935	0		135.935	0
	232.407	0		232.407	0
	273.121	0		273.121	0
	354.94	0		354.94	0
	0	0		0	0
	0	0		0	0
	0	0		0	0
	0	0		0	0
	2.78989	0		2.78989	0
	0	0		0	0
	0	0		0	0
	2.60596	0		2.60596	0
	17.0377	22.4415		17.0377	16.8434
	0	0		0	0
	0	0		0	0
	7.06857	0		7.06857	0
	7.96703	11.9769		7.96703	21.9543
	22.6474	0		22.6474	0
	46.8795	0		46.8795	0
	78.553	0		78.553	0
	0	0		0	0
	0	0		0	0
	0	0		0	0
	0	0		0	15.476
	0	0		0	0
	0	0		0	0
	0	0		0	0
	0	0		0	0
	3.58019	0		3.58019	0
	2.03588	0		2.03588	0
	19.6564	0		19.6564	0
	11.4234	0		11.4234	0
	50.1369	0		50.1369	0
	33.346	0		33.346	0
	4.34202	0		4.34202	0
	41.4552	12.7913		41.4552	0
	40.3194	6.99056		40.3194	0
	48.2771	0		48.2771	0
	158.762	0		158.762	0
	194.917	0		194.917	0
	1.58702	0		1.58702	0
	59.9011	0		59.9011	18.8757
	1.07582	0		1.07582	0
	65.5252	0		65.5252	6.01654
	0	0		0	0
	78.5441	0		78.5441	0
	0	0		0	0
	0	0		0	0
	0	0		0	0
	0	0		0	0
	0	0		0	0
	4.24285	24.4634		4.24285	0
	33.6594	0		33.6594	0
	222.66	0		222.66	0
	0	0		0	0
	195.243	0		195.243	0
	0	0		0	0
	0	0		0	0
	0	0		0	0
	0	0		0	0

## Sheet: fig.3f,g
fig.3f	Bcd at promoter locus	P1-5’UTR:				P2-3’UTR:				fig.3g	Cycle12	P1-5’UTR:				P2-3’UTR:
		Cycle11	Cycle12	Cycle13		Cycle11	Cycle12	Cycle13				[Bcd]	Bcd at promoter locus	ErrorBar		[Bcd]	Bcd at promoter locus	ErrorBar
		n=8	n=5	n=7		n=8	n=5	n=7				18.5241	-0.269476	0.690196		22.9943	0.104808	0.257408
		0.127755	0.264088	3.98037		-0.119965	0.848037	3.64178				20.3363	-0.591968	0.681856		23.5797	0.581176	0.288014
		2.82668	-0.717957	3.7407		-0.510972	-1.37572	1.35571				24.1464	-0.735008	0.460797		25.2758	0.662147	0.31694
		5.73332	-0.842728	0.489731		-1.20912	-0.415822	-0.797697				26.8518	0.316141	0.559323		26.0183	0.943869	0.286955
		0.553889	0.301124	4.93353		5.33373	-1.52975	0.354948				30.2604	0.737636	0.471983		27.4817	1.05661	0.258863
		-1.0058	6.62209	-0.500169		0.661607	-0.13836	1.50723				32.2469	0.899295	0.456279		29.475	1.15196	0.280467
		4.92103	4.08102	6.14988		-2.00801	0.0583988	0.540845				33.7607	1.44227	0.492642		31.4046	1.25572	0.260511
		5.26974	1.29034	7.34316		1.21709	-1.20325	-0.0213568				36.8527	1.65747	0.472844		34.87	1.42755	0.287749
		24.978	3.38152	6.68175		-1.70812	13.251	-1.33711				38.9271	2.8486	0.525653		37.7529	1.97496	0.316553
		2.38423	7.1546	6.72824		5.73383	-1.34986	12.4223				41.321	2.74422	0.472723		38.8642	1.85641	0.298261
		-0.147207	5.27801	12.8136		1.78035	-1.00281	12.8619				43.7329	3.47337	0.599181		40.6335	2.18132	0.296575
		6.44257	5.45129	0.312445		8.14437	0.28913	3.75291				43.7715	3.05535	0.530253		43.366	2.45858	0.310879
		2.46039	5.77446	-1.91735		21.5562	0.89765	-1.47952				46.0516	3.61064	0.534899		46.2341	2.87431	0.349437
		8.1482	11.0291	9.95499		0.417434	-2.45391	6.60441				51.8971	3.70726	0.532052		49.3983	3.03964	0.360585
		5.22467	-1.24458	2.0727		-1.17333	0.814482	5.314				56.8499	4.43485	0.593794		51.6656	2.7968	0.350545
		1.20197	-1.34012	0.708624		0.762696	-0.768444	8.73483				60.0525	4.8208	0.651676		55.0687	2.72339	0.331137
		0.393852	2.21724	-1.84116		9.82534	0.14702	1.01819				67.8593	4.99492	0.740817		61.4877	3.10165	0.353199
		3.84542	1.63007	2.29344		5.72712	-1.41082	2.91096				73.1219	5.63811	0.753086		68.8625	3.35002	0.351772
		1.61078	7.32991	-0.454781		-1.27498	-1.47464	-4.07309				79.0367	5.09392	0.708084		77.0051	3.67927	0.379445
		7.92507	14.2918	-1.60697		3.50287	5.3976	1.48494				85.215	5.30609	0.634399		83.2166	3.63333	0.392916
		16.8358	6.31069	0.798391		-3.92287	-0.787168	2.78451				91.7234	7.09731	0.816759		90.1463	4.20493	0.380102
		11.213	2.70776	-0.986142		1.06654	2.2236	2.32518				102.133	7.10659	0.774906		98.6926	4.34925	0.448083
		11.6569	18.4486	-1.06271		1.25234	0.948178	6.09631				107.788	7.79545	0.833751		103.263	4.31208	0.44639
		0.497823	1.6625	8.65357		1.4403	1.20565	2.1028				116.26	7.2786	0.746249		112.496	4.94791	0.473806
		-0.36243	2.14444	3.17304		1.78655	0.464156	1.17769				122.654	7.67419	0.782566		123.156	4.93942	0.496805
		2.46531	2.75118	10.6589		-2.1991	-1.97954	1.78301				130.72	7.85665	0.817466		134.512	5.63425	0.533173
		0.156664	-2.76605	3.6219		8.56598	0.0585922	6.55528				141.869	8.44472	0.769271		144.569	6.65637	0.565909
		2.63179	-1.29897	-1.83482		-2.08088	3.05336	9.98385
		12.931	-0.171589	0.202476		-1.2163	0.481605	-1.35593
		-1.65829	-3.01253	8.16779		4.56782	1.25518	2.99392
		2.94211	6.09929	-3.68469		1.68528	-0.255397	-0.169712
		4.03455	3.17053	1.7081		1.41375	-0.710026	1.33677
		3.7209	0.363066	-0.261079		-0.513752	15.1175	0.133029
		4.28452	4.84145	4.42549		-0.977846	2.45893	0.355162
		4.78984	17.1101	1.29972		7.88245	-0.356242	14.7978
		4.55437	15.0472	0.492479		2.56782	1.10755	-2.70577
		11.8941	12.0453	4.8956		2.49855	2.9219	-1.99263
		2.28176	8.46042	3.0874		1.1055	-0.527474	-0.498218
		-1.19379	15.6552	0.02693		-1.36214	-0.918974	-0.984573
		2.18617	4.49054	7.43215		-2.36236	-1.45369	-0.901326
		-1.36938	2.63088	11.8885		-0.456888	3.55353	7.57698
		3.74027	16.0576	-4.65112		5.81287	0.00718146	-1.33961
		-2.94366	9.21809	12.3158		9.5064	4.1321	5.1317
		0.927347	5.69097	3.10612		8.04406	0.829712	-0.367325
		1.51703	10.6808	1.25939		-3.54523	1.77134	-0.5937
		8.83476	2.34783	8.41207		9.11159	1.66409	-1.31984
		0.640809	8.85561	-3.53968		1.29536	-2.72716	-0.964456
		-0.81428	4.23593	10.7976		11.5827	0.00627034	3.93719
		3.19787	7.27824	12.6506		5.00993	5.37959	2.90877
		0.989246	12.9213	6.16947		-0.15316	0.400377	-2.33192
		4.54002	8.14131	1.02207		17.1685	-0.906237	5.56014
		6.68163	1.16719	13.8429		0.252256	-0.84845	8.05456
		1.14811	8.01584	0.258444		0.318628	5.28489	4.53256
		-2.69778	2.38276	8.14289		1.73291	1.16957	1.60865
		5.3535	-0.85941	11.6502		2.71776	13.8615	0.0982306
		0.678686	13.0438	3.36019		-1.57022	3.07922	2.51491
		-2.24117	13.6037	1.63152		-0.954754	6.53112	-0.194098
		8.53266	7.81985	0.682024		4.39589	-1.68908	-1.19971
		6.85855	0.498677	0.157178		-1.8968	1.44459	1.19635
		1.6577	0.310727	0.747861		2.2326	-0.667253	6.14833
		10.4898	-1.82157	0.338944		2.15464	4.7451	-0.498493
		9.66302	11.3915	10.1089		1.40288	-0.734164	2.13113
		-2.25819	11.4352	-2.50529		5.66306	5.51488	-0.877724
		-1.5271	-0.420782	8.21366		2.68124	-1.32847	6.10543
		1.43273	0.393258	11.8473		-4.6974	7.07324	4.90107
		2.18221	0.539433	4.22696		1.16637	3.24264	-1.92282
		4.37656	0.531656	4.79558		4.36804	-0.926833	2.97551
		5.95088	-0.511949	3.90017		5.81183	2.74507	-1.71014
		13.053	3.97716	8.18687		3.89061	9.11251	1.85063
		13.6209	4.27003	3.59006		3.51243	5.71546	1.41199
		3.18836	2.91203	-0.687583		1.43606	4.29428	0.406951
		-0.879103	12.1493	-1.04323		6.55419	3.68378	7.60214
		4.81133	7.81751	5.56289		12.7333	3.57491	3.96083
		3.42299	1.88325	4.17486		14.1757	8.95802	2.154
		7.63417	1.00089	-2.06048		2.15507	6.87382	13.1245
		10.1918	34.4768	-1.25214		7.79155	2.56569	-2.32701
		10.5725	-1.74427	4.60947		6.28111	8.20631	8.97817
		3.02345	0.978629	5.80381		-1.18673	3.08519	15.2825
		6.646	3.8764	3.00927		-0.058976	7.0261	-2.69551
		10.2677	4.08632	2.2592		-2.55661	9.46692	0.451231
		-1.42288	12.6135	3.15615		-1.72489	11.8352	7.61296
		2.29113	10.9526	3.0918		0.741486	17.1014	2.8072
		24.152	12.1544	-0.119768		1.93634	10.624	4.0632
		0.491967	1.64872	2.51462		1.82732	-0.149049	-0.526624
		8.26482	3.3582	3.69328		-2.07861	0.0280405	11.8373
		1.22736	25.605	1.63479		3.67249	1.61158	4.41086
		7.02974	0.646699	-0.166877		4.09713	0.21652	7.14397
		30.2343	-0.262381	6.85181		1.36403	-1.65635	-0.0244822
		2.2847	-0.14462	3.51247		1.61478	1.98581	2.76745
		1.82799	1.12093	2.23593		1.24906	-0.533037	4.99622
		6.09043	1.60669	1.11853		7.94315	1.99093	1.14565
		13.1162	-2.97341	8.91107		7.0172	-2.10395	5.19267
		9.14896	1.59742	-0.970967		1.68999	3.02072	1.98374
		2.08207	7.06675	3.02246		6.36097	14.4521	3.09687
		-0.193027	1.41226	0.611643		1.25555	3.74771	11.8889
		-0.0274994	5.14159	5.77259		4.05805	-2.26282	19.9978
		3.83403	-0.554455	7.19296		0.774681	1.46624	11.2888
		6.55782	3.61086	2.10436		2.25999	3.44123	10.5926
		0.960512	-2.87372	-0.265429		10.7128	6.08453	5.22974
		8.69265	-0.298377	-0.911651		3.50393	-1.81707	-2.26016
		7.53932	6.08618	-0.831986		0.834056	-0.421221	1.52085
		-0.141764	-1.19439	8.58418		0.827853	8.96027	-4.46601
		1.54	2.21469	4.06228		7.61577	10.9099	-1.28101
		8.21019	2.34977	19.9564		2.98719	-1.70486	3.31334
		5.71048	5.70454	3.15582		8.4654	-2.77232	4.59514
		11.9514	-0.702505	21.1278		-3.80273	5.00136	4.54363
		2.14911	0.746101	9.13222		-1.63754	4.80988	-0.869143
		3.27652	2.40302	2.87791		3.58468	-0.164116	1.35437
		4.21237	3.45024	1.5615		-0.583942	-2.75411	5.62184
		5.24621	-0.0434794	2.98791		2.14657	7.55034	-0.25795
		5.38851	2.63676	7.88957		2.77858	0.736474	-1.49559
		6.80131	0.983563	7.6075		5.38081	-0.109851	-2.10439
		1.33643	8.07293	-0.904857		-1.08961	20.4646	0.959496
		0.874549	16.8864	1.26402		4.57666	9.29989	0.747861
		6.6905	1.72644	-4.11774		0.341074	11.1672	3.62281
		6.09405	3.17825	3.46903		-1.53997	12.5016	-0.618202
		4.43054	-1.33317	4.80445		-1.61946	10.6808	10.1089
		10.7001	5.62755	8.36602		2.03029	8.55718	-2.16066
		-0.795542	-0.0792183	9.09317		1.19925	2.48775	-1.54939
		0.356992	0.52225	3.85887		-3.61714	-0.704571	6.47911
		13.3948	7.48708	4.61877		-0.416203	-0.14403	13.8199
		0.77743	1.31124	1.53491		0.925367	-0.0575078	14.1767
		1.95235e-06	10.8659	4.36614		2.85736	3.4932	4.58597
		2.4229	3.2651	-0.719366		4.01229	-0.0413008	-0.475117
		-1.00845	6.58598	3.66685		6.71751	-2.51352	12.7335
		2.46894	4.59502	8.60325		5.37536	2.24269	8.55825
		0.968517	1.93682	10.3791		7.35733	0.185646	3.01553
		3.04427	-2.59023	5.01528		5.20349	0.537765	-0.35751
		1.58069	-0.683737	-4.11724		6.98313	6.1235	1.22732
		9.19848	2.12847	-0.538342		-0.0977032	7.50266	2.24796
		11.5645	6.60203	-0.61066		3.45325	6.58436	4.85544
		8.119	-0.154764	3.58418		5.73025	-0.0835717	9.76234
		9.69485	2.92353	0.55323		2.43692	6.87322	-0.484919
		11.4974	5.4552	1.40801		3.61295	4.98169	8.38078
		6.52105	-2.22312	5.55608		10.9492	5.49859	-1.6762
		-0.929386	14.1543	0.0954748		7.26684	5.27536	0.635257
		0.299277	8.53548	8.7781		3.67035	1.53869	-0.133569
		0.884536	8.24507	1.7729		0.273645	5.14423	-0.896457
		1.23998	2.44232	-0.528955		-0.120195	5.4514	-0.49676
		4.26775	2.46084	0.0436767		-1.58763	-0.683528	8.38189
		6.40449	0.24335	1.2403		0.706994	3.30713	5.66157
		0.173396	-2.96155	5.0443		-2.94308	1.84078	2.68177
		15.0185	-0.436145	4.77885		2.36555	8.37615	-2.41081
		-1.14604	9.21612	-0.515906		2.11511	2.2702	4.46993
		7.86197	-2.31088	-0.0601258		3.11318	10.4263	25.469
		6.35957	6.95723	13.2817		2.91653	4.40087	-0.854557
		10.6597	6.65306	4.74759		0.383452	15.8422	13.4545
		4.92767	2.68055	9.49341		4.85296	9.39832	7.64895
		3.42008	1.38494	7.6046		3.13418	0.502332	6.20898
		4.62824	3.55624	5.24317		6.65945	2.82513	9.16695
		5.67534	1.39001	0.0425818		1.29415	1.30825	6.17889
		3.70818	11.8203	1.27717		-2.20778	1.46854	5.55298
		-0.0508819	13.2122	2.0596		1.49868	-1.28004	0.408841
		2.39374	0.800622	7.31772		1.41653	3.98393	-1.03735
		-0.303461	3.01571	5.21176		-1.904	1.04707	-2.54535
		0.844693	3.99294	0.37139		2.68878	4.3119	-1.52352
		-1.60768	1.8084	1.47672		4.2752	5.91902	-0.965304
		3.75791	1.53975	-0.994333		1.51713	12.8914	4.11439
		1.65317	0.627854	0.400818		8.41747	-1.70986	4.97258
		5.95511	11.0464	0.462533		12.6199	5.23012	-0.673676
		11.3384	5.23273	11.1087		17.8214	-0.68113	0.697024
		3.06353	6.88593	3.52878		-0.44441	1.76419	-1.59733
		3.76681	14.7092	4.03673		2.33175	13.0338	-0.39379
		9.00438	2.06483	0.585604		1.90196	16.0146	17.2897
		3.86522	1.38032	3.79247		-1.58787	5.07227	11.2402
		11.0862	5.35417	2.01507		8.41911	1.67835	17.7204
		0.898668	17.363	-0.507368		5.41274	11.6585	2.04531
		12.287	6.00582	5.69522		-0.653612	10.7351	-0.965433
		11.9757	12.5335	0.299478		2.50496	14.1985	2.47006
		5.88656	1.55266	0.335008		7.95509	-2.03218	0.52064
		7.8746	3.41645	-3.4499		17.6529	9.57082	1.54616
		-0.866552	1.99202	4.00794		1.96965	4.04451	-0.917576
		2.04477	1.1829	4.19551		4.43867	-8.62228	-0.017256
		-1.45809	5.35864	2.2933		-2.07631	5.54947	6.04602
		4.18048	0.305604	6.85366		-1.50525	-1.6703	14.3127
		14.1635	0.121311	7.94732		-0.0597946	16.4044	6.903
		3.10507	-1.17406	5.98141		-0.66586	-10.7374	-4.87565
		13.7509	-1.46762	-0.0112693		0.354092	0.638813	-0.00920508
		16.9352	-0.242011	5.4807		4.17873	-0.15123	8.60407
		-1.49066	1.92074	1.43937		9.57249	4.07685	1.04934
		0.583827	4.4134	6.0988		9.8801	2.49714	3.35157
		9.37113	13.486	1.62462		30.9424	1.42413	7.07735
		-1.82275	3.33332	0.745447		-0.313982	-0.0754615	4.96746
		6.81173	1.82039	6.68338		3.3458	3.34388	4.321
		2.00391	13.9318	-0.386196		-2.59422	5.56467	4.6661
		7.37698	3.48475	12.759		19.5197	0.458408	0.823764
		1.76505	4.19752	18.2968		2.30937	4.6681	2.84745
		14.813	3.52971	2.56748		-0.284827	0.398024	-0.511725
		36.0992	-0.991576	9.97156		3.28636	0.303421	2.27044
		13.6743	8.63954	0.984622		2.44505	4.46867	4.1438
		39.6364	1.74435	13.1957		4.35805	5.93646	14.5534
		22.6397	9.27683	10.7982		9.06232	-5.46435	4.65814
		38.6951	-2.53579	53.8216		0.919517	5.66241	4.31753
		14.1644	1.17955	-0.84922		0.618895	7.84027	9.54058
		2.26216	0.487941	9.22766		1.03699	6.06202	-2.0123
		10.9564	5.97293	8.58624		2.1695	10.0369	10.5108
		10.9899	3.40063	3.0556		4.30436	8.25948	10.4032
		6.09714	-1.46812	8.65151		4.80011	6.3881	2.93192
		25.9062	-2.48547	-0.413791		10.7955	7.94148	0.82915
		9.7145	-6.06988	1.90636		0.69717	7.37515	4.25372
		19.8135	10.5112	7.62339		28.7742	0.339935	1.00086
		8.43519	5.1359	16.6118		3.90868	12.111	8.74409
		16.7269	0.534821	16.6787		2.73281	1.28136	-0.0620615
		24.6584	-3.57274	-0.032262		1.08164	3.34035	1.90129
		24.7474	5.63181	3.5137		11.0003	0.52417	-1.16783
		18.1154	6.21376	-1.14981		-1.52529	14.5428	4.28943
		28.5745	-0.546851	8.2719		-0.499444	-5.16201	-0.912626
		12.8665	2.69814	4.46897		2.90267	7.21055	2.44248
		1.49771	-1.9558	29.2925		-0.972302	8.7726	9.14652
		8.62314	7.14965	31.5173		11.6823	1.50831	4.59863
		-3.1429	5.5787	0.265548		16.3461	12.4187	12.6096
		-0.656729	4.3554	1.74247		0.906594	1.44376	6.54115
		8.50925	0.575468	0.247585		20.3186	8.22963	1.64486
		1.47557	16.2155	3.5685		0.875959	21.7049	6.63197
		5.17197	2.43999	3.21862		1.04326	17.0927	-3.58449
		-0.374247	-3.85665	3.21877		4.61782	0.195276	5.86574
		-2.59133	-2.28641	1.4849		7.60673	1.04394	3.12922
		-0.472215	-0.683902	2.10377		0.316312	3.91088	4.2137
		10.529	-2.20524	1.99819		11.8139	14.7648	4.03378
		9.16277	5.05467	3.61067		0.367896	6.32885	0.339172
		-2.04717	-2.92659	4.76261		8.58625	13.1966	0.620582
		12.0318	1.61881	3.33072		0.73955	0.0352423	1.77787
		4.28401	5.8263	4.18624		1.08071	5.86121	18.2109
		-0.956617	3.00179	-0.767632		12.4924	0.545319	-7.56392
		5.05255	-0.537174	2.83107		3.05926	15.9431	9.22148
		3.47205	-1.3355	-1.11907		1.02347	22.9463	0.869825
		-0.688605	0.405186	0.729235		7.29392	-2.2024	12.547
		-3.62462	-1.20663	1.57946		2.42771	6.60094	0.165202
		-1.08295	4.90032	5.07284		-1.23552	0.934121	3.67178
		-4.6922	12.7846	14.3944		-0.321367	1.15909	-0.816818
		0.845603	5.68156	8.81335		2.72615	3.41736	4.41866
		-0.607898	5.01386	7.55931		1.48139	6.15168	-1.45057
		2.85441	6.40689	24.1983		2.19876	3.73037	0.0942794
		6.60104	-2.23053	5.91021		0.00696388	7.03631	11.0933
		8.8628	2.09486	9.85522		2.99497	3.9406	-0.403788
		10.149	2.67585	1.73823		0.0577641	10.7486	-1.77657
		17.499	7.59368	2.31661		-0.916393	6.86847	6.12597
		3.25249	19.0483	12.8915		4.95722	2.78046	8.57607
		-1.65673	10.4543	6.45975		-0.444506	-2.12994	1.25029
		0.636785	-1.19513	13.8254		-0.782341	-0.335669	6.04565
		2.10906	8.74966	10.8653		9.76324	4.309	23.2281
		0.109731	2.07608	7.5801		-1.87446	0.879717	1.01454
		2.25968	5.95374	12.1852		1.46234	7.3805	2.51081
		5.64939	-7.2064	5.29144		-2.12002	0.768815	0.315747
		3.98492	0.570203	1.44931		-0.733189	19.4517	3.51377
		-1.20319	3.69836	4.02417		8.4713	0.751499	5.42809
		3.37884	-3.21048	9.56159		4.06663	-1.21135	3.436
		11.3446	20.1782	23.8544		-0.725231	-1.72121	-1.06334
		6.26787	14.3671	1.72744		2.19817	-0.16262	-1.11824
		20.8961	-2.01672	5.42504		-0.714562	-1.89508	1.67584
		10.1718	-5.90404	7.96459		1.64156	2.05596	-0.29033
		0.316779	3.6308	-2.47278		-0.248028	0.897425	13.908
		0.0112938	2.75692	5.15036		0.117969	3.33283	10.5364
		5.00887	16.8207	11.28		-1.00432	2.81341	-2.43629
		-2.13686	0.0998753	-7.63819		-0.373646	0.105262	12.5108
		9.83191	7.13134	-2.4346		8.91914	0.699981	6.80535
		8.97884	-2.45946	9.81069		2.3468	-4.15501	3.26001
		2.98148	0.990439	8.28989		-0.156319	4.79523	2.64475
		12.7085	13.0169	6.79364		12.1187	0.25984	4.356
		-0.842927	7.05005	2.86696		3.11854	14.8965	-0.309975
		-0.46736	0.0837708	1.50913		3.26931	29.5685	8.68608
		9.97135	2.00839	7.04221		4.53841	9.06582	2.27203
		10.4199	10.5416	6.19277		2.08708	1.62238	7.59691
		2.45703	1.77216	14.6543		1.64007	0.737331	1.30665
		19.2989	2.32331	7.61687		1.43366	-0.958095	1.00104
		-0.140253	10.6767	3.68446		-0.688864	-0.31737	1.86776
		3.09596	8.66731	11.7329		1.39661	-0.846567	4.4041
		4.73367	14.5272	19.3312		-0.217488	2.66564	1.7024
		5.16756	5.54507	0.54674		3.48828	3.77999	8.90207
		5.99393	8.03162	0.562237		16.5672	10.1995	4.72724
		4.87449	5.07857	0.706045		27.0169	19.7989	-0.120135
		5.60286	-4.78781	8.68874		10.9014	3.8289	-0.534623
		13.0014	-3.53661	2.38882		11.6098	5.41238	0.949068
		2.68925	-0.761186	-1.76159		10.7158	-2.19286	11.7166
		0.689558	5.16141	-0.0965563		17.5959	-0.16801	3.08127
		0.169178	11.4398	14.019		-4.32592	-1.80122	1.43487
		1.72949	4.12213	0.00954475		13.6091	-1.1564	7.59202
		21.6496	5.53466	3.72047		5.9826	0.678388	-1.87346
		16.1529	-7.38805	1.22753		3.79171	-1.48803	4.3224
		-2.39791	2.60748	2.53103		3.0196	4.73499	6.61061
		3.67466	4.77057	5.0846		4.81021	-0.0834767	1.83608
		3.89169	4.09581	2.18869		6.27585	2.69944	-1.69768
		15.6145	14.435	-0.244599		4.83626	5.22152	-1.13947
		24.1943	10.1575	7.36688		1.30889	1.64831	14.3994
		0.498508	9.51998	2.68367		10.4501	4.83855	9.26971
		-2.08654	5.85769	0.0856999		6.31859	-1.03109	1.38719
		3.55211	24.623	7.24093		0.750358	0.496289	7.4177
		21.4874	16.679	0.210083		4.17352	6.41443	1.00218
		6.34453	5.2268	-1.54464		4.39638	9.44307	-2.52856
		2.09616	-3.89315	2.25191		2.83796	5.3589	8.983
		17.6778	17.9837	-0.85586		1.33443	1.05805	2.63049
		4.92052	10.5511	0.881212		-0.0602338	-3.55502	1.49077
		10.017	6.73711	3.08451		2.69585	3.66555	2.4985
		20.023	60.8698	2.5387		0.0115828	2.34873	3.45607
		5.63104	0.436533	2.75939		21.5964	2.79795	0.824795
		-1.65765	5.77154	2.91056		2.8903	1.02667	1.15661
		14.4853	38.4007	11.1732		15.1605	8.01652	10.7173
		4.81081	-1.10332	6.99455		-0.0155447	9.17013	4.50344
		-0.552659	3.48233	3.54047		3.88295	-0.237906	4.84664
		0.108603	1.4663	-1.46463		4.27114	3.77792	5.65274
		4.39873	3.47558	6.4177		9.06928	23.6078	7.3865
		1.50697	-0.506772	-0.831148		-3.9536	-0.986103	3.29025
		3.2872	11.2514	1.57937		-1.96972	-1.30968	2.972
		0.0789463	6.29675	7.24692		9.5052	-0.977957	5.31028
		6.08034	2.13731	5.51054		17.4737	4.11429	4.24404
		5.18267	6.41642	7.88415		3.58813	1.92711	-2.15462
		6.42319	-0.181053	13.0245		1.26034	2.79856	-0.0770966
		3.93626	23.2996	-0.310952		-1.62771	15.3741	3.74226
		-2.18391	32.5089	0.184932		2.45049	-0.710549	0.324994
		5.44572	27.3542	4.44462		4.23266	-2.80821	-0.282968
		6.26372	21.1844	0.461431		0.388069	2.28744	2.70287
		0.697568	18.573	3.74625		-2.53373	2.9733	-0.476834
		1.53945	14.5173	5.54289		0.531741	3.27496	0.116856
		2.41982	12.4301	8.99434		3.11076	-0.407193	-0.692663
		-1.33086	19.6168	7.13819		-1.56425	2.30862	10.0313
		3.93122	2.78663	16.308		9.46569	-1.27865	15.9638
		5.63347	12.2901	0.627056		15.7259	3.39798	3.97155
		2.88154	9.89277	13.3395		2.65725	9.73719	4.50217
		21.5987	15.8901	2.63056		16.352	10.0375	-2.256
		8.86241	2.02435	11.1477		13.7916	8.48448	-0.918872
		4.54936	1.72526	-1.63273		6.19953	16.1063	3.43581
		2.10074	27.4674	3.14476		3.90506	5.65288	10.5345
		3.70067	-6.51119	7.54569		0.44534	0.851194	0.191354
		-4.09977	40.9891	11.928		6.21659	-2.50733	2.67529
		3.51585	74.5424	5.74607		7.06439	-1.65102	4.83644
		0.185125	26.4043	7.33268		2.85892	0.0242477	9.74057
		1.2722	1.05424	11.5674		1.18494	-6.42208	-1.26612
		-5.7676	-0.324099	10.6141		-1.68653	1.19457	0.891337
		2.61295	8.77984	-7.58041		5.98083	3.45672	0.112431
		14.8712	5.27812	10.8949		1.4125	0.00467031	-0.92304
		0.893804	5.75657	7.77511		0.49171	8.20941	0.680798
		-2.23319	2.36694	9.85104		9.04974	4.31429	0.386653
		-2.65052	3.41576	14.6504		5.85589	9.84147	18.6294
		-1.57643	5.79259	7.26664		-1.54011	-1.3283	-6.39879
		-1.02621	15.8332	18.9007		-0.371538	3.72044	12.7511
		8.10684	6.41238	4.37214		1.06641	-1.61585	-2.45374
		6.27949	16.7842	15.7111		0.46322	4.88013	4.80174
		17.6444	6.64283	-6.79901		2.67798	5.80666	-0.662223
		12.8355	22.8369	35.2759		-1.25314	-1.10298	1.30831
		2.60957	28.8545	23.2494		-2.45974	6.96983	0.0955358
		7.37264	4.67698	3.22484		7.58225	-2.98667	9.58334
		-3.7088	17.0356	-2.69196		11.1462	5.64693	9.06634
		4.53111	2.07406	10.1802		-1.44918	0.943859	6.23444
		8.14705	12.093	3.83847		-2.08719	-1.03898	7.37097
		1.86713	10.4085	-3.84452		19.8889	0.842714	8.85005
		10.3737	9.54836	0.462333		11.9748	3.60204	2.78668
		6.53145	7.92165	-0.152892		0.0485173	1.45178	5.0673
		-2.44237	10.7642	-2.62686		-3.34908	3.1149	-1.58774
		3.98441	10.086	-3.42869		3.88444	0.0286801	-0.229822
		1.53359	-1.87378	1.4697		8.3944	2.48806	0.458141
		-1.42923	16.5671	3.31342		0.859713	0.671585	0.33682
		4.59086	4.56936	-0.0639224		7.43531	-1.18878	1.58708
		9.78334	4.53299	2.63139		2.89791	-0.72303	2.0212
		0.913953	1.5318	1.37666		-0.3265	-0.335978	1.53569
		-1.63514	3.5973	-0.781682		-0.328251	1.70237	1.72831
		-0.348676	-3.74237	2.89897		4.2369	3.04696	-0.894101
		2.25507	0.422371	3.64706		11.6594	0.0952839	12.1935
		11.898	5.22081	-0.816359		9.8624	8.5301	10.8647
		4.59163	15.0055	8.47245		5.96987	15.0907	6.1148
		1.79332	4.10898	0.0949807		1.84096	0.899854	-0.24391
		3.11373	-1.7525	6.07294		-0.521741	1.07937	3.22047
		4.06717	10.5333	-0.112114		3.03485	1.76416	1.84018
		0.149274	20.386	1.92758		1.13978	0.192633	2.2321
		0.428476	11.3304	9.87916		1.45099	-0.0192034	0.249923
		5.30028	1.04422	14.6233		4.8014	-0.0843441	3.20953
		5.72688	-10.4594	2.0749		0.81201	1.23361	13.3505
		12.2781	3.75113	5.53746		-0.586406	8.02159	0.984666
		19.6268	11.5867	11.2259		3.76012	7.38869	-0.211757
		11.6104	32.2754	1.67943		0.260299	-0.440205	4.63056
		7.58889	-5.42105	14.5041		2.43982	-2.33915	5.60649
		5.50347	24.0135	2.61875		-0.0929762	-0.189576	-1.16034
		3.12694	-2.48066	4.81505		-2.29511	-1.73996	-0.626838
		-1.77451	35.176	14.6313		-2.05695	-1.81111	-0.8592
		1.94307	16.7154	-0.816832		4.6539	-1.3951	-1.16226
		2.51801	70.9274	21.7167		17.7381	1.84713	6.42802
		3.08236	44.8786	12.6886		1.55087	1.9472	4.10749
		4.17931	43.154	11.431		7.2806	0.443263	2.43707
		12.3051	1.25441	19.3728		2.66802	17.9201	7.15101
		11.3401	4.03158	3.20426		5.3548	5.84756	2.60595
		12.4306	6.57777	3.72816		-1.44567	-1.48963	5.98422
		11.4715	25.4337	-3.41691		-1.42252	2.31035	-3.77257
		-2.4528	4.17129	10.5485		0.103454	7.50902	0.0866505
		0.384694	1.91641	2.23974		-1.39889	1.22241	1.79986
		4.52505	4.09704	15.5483		3.88445	4.30721	0.856686
		3.21245	20.6933	70.9089		1.98551	4.69983	10.6955
		9.81294	10.7798	-1.6502		-0.525645	6.3594	2.20976
		7.86095	8.17285	7.05952		3.00113	-4.17529	2.52042
		4.85205	2.14328	3.98387		0.272803	7.70463	-1.18339
		10.1585	5.86911	-0.253022		6.20837	3.29146	-0.26098
		27.5102	39.5798	6.79285		4.79382	5.82691	6.1509
		-1.32424	23.7017	-0.0197608		-1.24317	-0.555524	-1.08882
		11.0865	9.80492	11.322		1.32577	7.04031	2.5313
		1.08309	23.5239	5.38745		0.735897	3.41064	-0.518409
		-1.10207	7.35782	11.6634		2.86608	1.77858	3.79247
		11.2643	13.9163	1.68009		-2.04593	-0.503302	-0.97209
		5.37391	21.2677	15.2821		0.976706	-1.5526	1.2421
		11.0224	9.54698	7.91382		0.243577	3.47037	0.0231592
		5.98151	5.42196	16.8744		6.18758	11.5812	-4.5034
		6.10734	25.5788	14.3232		-1.79677	4.09517	1.84297
		2.30848	19.0808	18.8421		10.1927	2.60873	-2.70526
		0.59631	6.18154	2.56967		3.09119	4.99898	-3.973
		2.27484	24.4198	12.3321		12.008	21.0854	5.1076
		3.06406	-0.928705	10.6938		-1.54713	1.35109	3.12085
			12.6899	19.0083		-0.724017	5.88171	1.88045
			4.71793	9.4181		0.410434	4.93261	3.5102
			5.44966	0.0684577		3.02799	0.0568056	-0.464509
			6.87621	-0.661135		2.39817	2.49672	11.1807
			29.1329	0.042308		14.0148	1.88706	5.84151
			20.73	-0.495355		5.47691	-0.00419337	7.23114
			2.51137	4.58135		3.31254	2.68993	7.27721
			27.9855	4.31468		3.15706	0.560902	3.83988
			-1.9633	0.995642		2.15349	3.7236	3.79477
			4.97203	18.4951		5.24341	1.76184	-1.33359
			5.93032	6.50685		5.12354	0.0959423	-0.574534
			-0.712206	24.2999		1.56971	4.0437	0.0183683
			6.92657	-0.721037		-1.32102	-0.819683	-0.748063
			8.60681	-0.778571		-5.8545	5.34362	2.9129
			16.2668	1.53856		9.81856	1.99285	0.123974
			0.521226	-0.743832		0.944952	-0.205639	5.03651
			3.67316	-0.0135119		0.447335	-0.97596	5.58067
			2.43535	-0.715915		-1.03609	15.3455	7.17421
			16.918	-0.644599		-1.37017	10.7372	4.49207
			12.6515	-0.965269		-0.230801	15.0617	8.31822
			11.896	1.2583		7.18404	13.9409	-8.35254
			6.80253	-1.71027		11.5498	4.16629	-7.98572
			4.11787	10.7835		6.06611	7.00592	4.50321
			8.33102	8.28407		5.17421	9.82929	-1.45149
			3.27919	-1.38336		0.899797	0.999851	17.9804
			27.0638	30.5114		2.80434	3.7606	7.81337
			-1.99252	-0.287016		4.06185	4.53849	5.15471
			10.074	-0.639642		0.963519	6.63152	1.50009
			9.35284	-1.12014		-0.827638	4.7334	7.34868
			1.6812	0.117168		3.99842	19.3645	15.1112
			5.62504	-0.50445		26.1227	0.591467	-1.005
			-6.03943	1.69894		-1.35925	0.573898	15.5449
			2.69593	-0.305575		4.63322	2.18359	1.69929
			3.64004	-1.2551		4.457	7.85775	7.18278
			0.857984	2.10042		-1.00809	0.698495	1.899
			2.25614	-0.511023		-0.972814	2.3394	16.8303
			0.374796	7.9381		1.58267	6.37026	23.1655
			8.42997	2.93864		0.908942	4.03742	-3.76782
			8.28334	1.63733		4.04882	1.54256	-8.04062
			10.5553	0.343017		10.9042	0.66459	3.27446
			5.90993	-0.270623		-0.941938	4.76813	3.04081
			13.4974	1.48534		0.605552	0.621761	2.75219
			2.44516	2.14781		-1.24001	-0.816184	2.59747
			-2.26813	11.7354		0.928582	0.235672	7.70273
			2.1439	-0.344767		12.9867	1.39162	2.09418
			-7.69238	0.606606		1.98299	-1.54317	0.92202
			-3.12751	1.10434		16.9254	-1.5919	6.66636
			0.586885	-2.55097		-0.213947	2.24765	6.24403
			2.50928	-2.63644		4.70704	1.18513	12.3797
			8.15377	0.771487		-0.214951	-0.841817	7.1311
			4.16528	-0.772495		1.74335	12.6462	7.4168
			13.0891	-0.738279		-7.84568	-0.598096	20.0452
			5.29081	5.07381		3.40859	4.32569	4.29215
			13.4615	4.18154		5.65157	3.35507	2.55732
			-1.80491	4.68928		-2.34275	1.48891	5.39074
			-1.84611	0.98146		-0.82112	8.53842	5.19755
			-1.2464	1.00387		0.598641	1.3938	12.0683
			8.60317	6.45287		-1.13166	-0.186069	0.390003
			-2.03563	0.304864		-0.423753	7.00138	-1.84925
			7.55115	1.63795		2.89566	5.16254	12.2813
			-1.39052	2.34434		14.1243	3.24954	-0.234555
			0.235396	2.98707		-5.92932	2.95447	-1.71485
			1.76095	1.396		2.0826	-0.998021	7.67739
			8.75287	0.783191		-0.974564	1.49041	7.51293
			4.79413	3.8189		-0.932658	-2.87647	2.14931
			-1.45864	3.32485		7.70001	0.455124	6.72277
			8.65093	17.4159		3.05773	-0.415747	-0.911785
			3.64788	17.4462		5.3942	5.49019	4.5779
			-4.92996	14.2908		-0.161251	-0.125618	6.13027
			8.94027	0.67471		-1.70675	-1.86141	2.53107
			13.9767	7.18384		-2.86283	-2.59958	-2.08367
			5.60429	10.6589		0.170074	4.40657	7.22444
			-2.9014	4.93871		0.142638	-1.63672	0.340336
			-0.348666	1.82668		-0.343017	1.91519	-1.58569
			2.75443	7.92089		-0.755675	-1.32406	-0.886828
			0.734619	5.14822		1.09603	-3.67212	5.43712
			-1.03834	8.60571		-5.03313	0.504178	15.0142
			-0.882987	0.470126		2.95542	6.62683	1.42447
			2.45407	12.4434		8.14872	2.85182	10.6921
			4.80398	1.9547		0.166554	4.02038	7.15381
			6.45262	4.97112		-0.0310131	1.93764	-1.77677
			6.06652	6.3563		5.46728	-0.0672469	7.68291
			2.64366	-0.589202		3.9777	4.89463	18.853
			3.13806	2.39044		5.71884	3.02273	15.8584
			2.65017	2.35956		6.15424	9.69697	2.80255
			2.18302	2.22317		-0.324861	3.1458	15.1137
			7.08914	-0.497575		10.8179	7.42023	7.83716
			8.46993	-0.271159		7.36264	1.839	20.002
			-0.829553	-1.44663		0.485678	2.43516	-6.10485
			-0.484572	1.22417		2.04524	2.55456	6.7335
			14.1022	5.06422		9.76363	7.98401	-2.11412
			3.06994	4.19579		10.2298	3.26971	16.3646
			1.24449	8.466		0.732005	4.41695	26.519
			0.724045	3.35608		-1.07697	-2.43588	11.6232
			2.87358	3.86626		-1.14079	6.47194	-1.41795
			4.25317	4.02783		2.81447	-1.06556	7.87032
			-2.81053	-0.127586		-0.303461	-0.127452	5.41948
			4.26707	7.33051		4.68317	-1.12846	18.5985
			1.18092	4.1465		5.11759	1.17228	10.7467
			-1.80494	3.76803		5.69417	0.368638	22.2133
			7.04213	2.08436		0.137219	-1.24007	55.2523
			-4.66375	0.414158		3.58393	4.26023	11.4454
			2.98911	3.89842		3.43419	1.20238	15.8778
			6.42684	2.66312		10.5289	1.35679	6.05983
			7.20917	1.84019		2.85798	-7.45847	-0.692817
			-1.59858	-0.192079		-1.30339	-0.391822	1.2646
			2.8051	5.82965		3.85328	7.34311	-2.79017
			2.85569	-6.25683		3.56387	-4.51231	-0.483137
			3.29657	4.18672		-0.354356	-1.56316	0.725026
			1.83678	3.50239		1.21705	-2.9698	2.37808
			5.96942	17.9549		1.39584	11.387	-1.60607
			-2.75384	25.0687		3.68443	-0.0712822	3.14215
			9.92038	12.6237		7.7057	2.83516	0.629786
			-0.472048	-3.14359		10.5146	4.61876	0.364814
			3.11246	0.926062		10.698	0.0401873	-1.14618
			14.0124	2.8986		-0.0119911	0.175915	13.3257
			5.93195	5.72594		5.97609	-2.31948	1.37318
			2.45464	4.40036		-0.474946	10.1607	3.25436
			5.56901	7.24302		-0.552443	4.83513	-0.232819
			10.9311	4.96252		4.58663	7.13645	5.85246
			5.30269	0.0805239		2.85018	0.616336	4.03744
			-0.590471	2.29341		-0.169678	-0.118195	6.00425
			1.52391	-0.931767		-1.54377	0.180876	6.23479
			6.07444	8.54164		4.53362	-2.91327	5.07331
			3.24165	-1.95458		2.91569	-0.672541	5.01771
			8.69562	0.915146		1.42266	2.66252	7.33015
			19.9802	3.21705		1.96901	3.09967	-1.40501
			15.4464	2.42812		13.8591	3.91062	3.05639
			3.86824	-0.708834		6.06184	1.35423	2.11709
			-3.83539	2.15886		1.67387	2.81333	7.24273
			2.08285	0.0452389		0.896614	-0.899308	1.98244
			7.00082	1.78798		1.47383	4.29074	7.14904
			14.5262	13.8509		8.08371	-0.536931	1.88878
			4.50485	10.1835		8.89824	10.9769	-3.38788
			13.5989	4.43129		2.05941	8.92866	7.26741
			0.337972	0.73567		5.5322	-0.52739	3.14322
			3.0936	3.16388		15.6845	-0.570989	-1.54298
			28.3988	9.02901		-0.16526	3.3983	-0.0563933
			0.554956	4.63722		0.0503997	2.82089	-1.01648
			0.19617	1.168		0.707957	2.63732	-1.56016
			16.9786	7.8833		-1.00201	1.35919	3.169
			5.72726	4.13664		3.76511	-1.27795	9.34239
			-1.31153	3.61112		3.08354	0.646296	10.2258
			2.40049	-1.09501		2.10976	1.83132	8.05583
			-0.282794	-0.797356		6.68128	-1.32535	4.89651
			-1.0475	13.0834		7.73727	0.270087	9.49118
			7.84995	7.08802		0.975883	-0.130565	0.964775
			8.76922	25.1697		5.37394	-2.163	-1.3766
			5.68198	11.4963		-0.0570368	7.38895	11.2694
			13.5908	3.59667		-1.03883	3.31521	4.25599
			-0.118939	11.2953		2.20236	-1.52227	13.4971
			4.8231	7.69646		0.316323	2.23946	0.838751
			2.49932	10.4387		4.00458	-0.747485	9.30916
			2.53658	10.3971		3.19059	1.10825	1.01091
			12.2805	8.59128		-0.725808	-0.0581519	4.76256
			2.99545	11.5512		-1.00392	4.47586	3.83247
			4.35281	9.48497		-1.90682	1.2462	10.6151
			9.39178	2.6929		4.37295	1.84228	7.54293
			17.123	10.4104		1.88455	9.67415	8.88094
			5.00112	3.9902		0.279041	3.89748	12.4321
			7.70647	2.47098		4.21448	1.98787	-1.65064
			9.53732	6.32254		4.19817	5.12338	4.83702
			5.79573	1.98807		0.0064233	-0.326572	6.36466
			8.23687	2.47825		4.60224	1.97081	0.912026
			1.62266	4.74926		-0.440567	14.8054	6.91849
			16.9709	-2.01894		2.36512	9.93279	2.05001
			5.03914	1.96046		-0.817489	10.5133	4.07009
			8.13441	4.75863		-0.424571	-1.06639	13.3472
			17.7666	2.92098		15.6323	-0.42839	6.82223
			4.96288	1.03821		3.82864	3.11727	-4.26208
			-0.555887	0.0421114		-0.402264	1.03854	4.50061
			10.5811	1.74958		0.393929	-2.63486	9.23563
			3.36609	-1.64303		0.302183	-0.177332	-3.5903
			7.91212	-0.149012		1.44452	2.24911	-0.307014
			0.383529	-2.46432		1.63796	1.80262	8.50986
			3.65161	-0.571186		-2.51729	1.69913	-1.85402
			-2.82336	3.53068		2.50498	3.47282	13.2565
			26.8566	5.10614		-0.25019	-0.912102	15.873
			1.24491	4.05038		-3.63697	7.45295	9.38291
			14.7493	7.95762		3.05026	0.16584	6.07532
			13.2143	3.12375		-0.756344	2.4986	5.77538
			14.4234	21.9394		-1.27906	3.61674	15.4581
			-2.5663	4.71944		5.427	-1.90833	7.88912
			1.99265	8.12697		-1.3496	1.44753	23.945
			13.2314	0.228802		-0.851816	15.344	-9.76585
			0.992844	11.7049		1.07696	3.5118	-5.71856
			0.0733433	2.87428		-0.814958	-0.377621	0.645537
			6.25359	5.50507		0.38384	2.68415	10.3213
			0.150231	3.54805		-5.26884	-2.03	8.16068
			-15.8153	4.22587		1.94164	-0.913988	8.36265
			-0.756517	-2.67037		2.62439	-2.41023	11.8984
			1.20886	5.72572		11.361	4.11282	-3.50629
			0.0231672	9.15448		-0.759969	0.71952	0.545439
			8.17211	3.96864		2.08628	5.02744	9.59639
			4.58524	0.625072		-1.08308	7.58815	13.5493
			4.00585	-0.0417892		-2.87396	10.8677	6.22873
			0.325856	-0.927119		1.6837	-0.659295	7.35823
			23.2058	27.9778		5.54145	8.02814	-0.771132
			6.60421	3.05038		4.48199	2.01658	5.14558
			1.99673	4.01723		-1.19883	2.86969	4.85668
			10.5637	5.01877		-0.780388	12.1557	4.13735
			12.6863	7.99176		-1.49289	4.72815	6.29031
			7.26433	7.39112		0.498959	8.24157	18.1773
			-0.201064	3.69067		2.96953	-0.796707	8.27464
			2.88533	6.87141		12.9452	-0.669584	32.7224
			3.57457	-2.71995		-1.7558	7.17024	11.7335
			1.73133	24.6864		6.00081	12.9082	14.2244
			0.540675	5.29866		1.23133	9.23703	5.16767
			2.11984	8.21165		2.90672	-6.45715	26.4145
			5.18029	-2.7008		13.7716	3.57592	18.2804
			-0.779074	6.90787		6.84934	17.5279	14.1695
			-1.57419	4.86547		14.3376	-1.94439	31.6247
			6.13303	10.3867		1.22532	6.76176	6.08141
			-0.836225	2.21052		5.22918	2.1833	9.49209
			7.73532	7.02782		14.8201	5.35864	2.69273
			11.7071	-0.529954		24.4323	-1.59196	-1.34714
				6.29587		-1.78425	-0.820948	0.97457
				1.79634		3.14386	-1.93367	-0.452543
				1.19953		-3.63846	1.10568	0.155145
				3.95131		-0.0111823	0.970749	1.66259
				-0.432651		-0.772413	1.20694	-0.780161
				8.9056		-3.27494	1.24865	-4.27973
				-1.43163		1.84579	7.37697	-0.235075
				2.7317		3.03156	8.51384	1.61889
				6.65539		-0.704356	12.2777	2.38123
				0.286427		0.0373157	2.5238	-2.14331
				2.29727		5.71617	6.55019	8.85471
				-0.148108		4.78595	5.38166	-0.02627
				2.77804		5.68848	0.0801739	4.06136
				-2.58035		12.8647	19.027	0.80619
				-1.17944		6.28177	4.71484	-0.0559456
				2.57193		5.16999	2.54987	0.232972
				1.03973		-1.61446	9.25752	6.10861
				4.80509		9.49425	0.706746	-0.471124
				0.338521		2.15409	3.01737	8.01954
				20.6494		13.048	4.79513	6.49554
				0.585634		7.01024	0.00464569	-1.35652
				5.56336		8.00313	9.71056	1.02923
				2.40098		12.7754	4.47964	1.47301
				12.7525		7.65582	4.54638	7.42461
				4.20259		1.36479	-2.7423	-0.358725
				-0.52472		1.30784	-7.79348	-1.7432
				0.0940024		6.95594	4.73449	0.448302
				0.109811		2.22936	-4.66782	1.12837
				0.885974		5.70018	8.01988	2.30045
				-1.55591		4.58388	1.83753	2.89967
				17.2572		10.4706	-2.22229	8.38689
				17.1049		0.566094	-0.14156	1.37419
				17.4217		-2.81702	-2.00427	4.23175
				-0.786979		4.08378	2.01739	2.69704
				20.7413		2.12677	13.3656	-3.16997
				13.0501		-0.646083	1.90899	5.12126
				4.5404		-1.24328	0.135612	0.654279
				4.88462		5.37764	3.44671	6.59937
				5.30968		1.04086	1.19287	-2.05652
				6.33087		8.38011	3.79807	10.6701
				1.52693		4.15059	3.38945	0.239357
				10.5142		4.06516	-1.29345	6.09064
				0.893006		7.5471	0.443683	4.92395
				-5.74027		7.75401	4.91203	17.0183
				5.43921		1.51571	-0.747903	1.6238
				11.0366		-1.28163	5.81549	5.56423
				6.11302		5.74919	8.32357	-0.134076
				5.6774		10.1037	1.86392	5.0286
				5.59196		9.8225	5.46814	-3.30188
				18.2035		6.8466	6.14095	2.32498
				13.8449		1.77033	-1.88256	2.95956
				5.49037		10.4383	-0.16162	0.697337
				-0.405255		10.3882	-1.77224	1.83179
				0.485392		14.2481	2.85642	2.535
				-0.202765		2.29865	1.82975	5.47948
				0.256844		14.1955	4.89769	1.21953
				9.86415		13.4031	4.57422	11.8283
				-1.826		1.80723	1.32403	0.165982
				0.843764		4.49839	2.49265	10.6754
				3.67771		13.9321	0.131008	-2.05813
				3.67482		5.83627	-0.976141	5.22963
				2.82318		5.62394	16.6906	10.7699
				-0.579561		16.2167	9.70967	2.08775
				3.07517		22.3418	9.02222	9.31499
				6.05626		14.9242	10.0834	-4.30666
				-0.298175		17.5893	-8.9456	1.24506
				1.94851		34.9183	5.39826	3.48547
				1.68784		17.7925	-3.25878	0.663908
				3.19583		42.4648	11.4754	2.16966
				-0.854129		53.5914	4.71873	2.28842
				50.2502		2.94316	0.0565125	4.60025
				-1.60542		2.06641	-2.19608	-0.473626
				12.2484		-1.57592	10.327	7.41036
				33.3609		-2.97375	0.101762	11.2561
				12.0356		10.026	8.96724	4.91571
				6.38747		8.87048	5.99076	8.49063
				2.35354		1.29989	-4.32849	3.70176
				17.648		3.17047	-1.02528	5.29647
				2.4432		4.33148	2.76706	12.7456
				15.0475		4.74579	-1.26475	7.0445
				1.34104		2.66505	-2.56882	13.117
				5.70108		3.38371	4.2464	5.49333
				8.5184		10.7445	4.51528	6.06269
				13.3044		11.3303	14.8758	-5.59989
				7.71961		1.42863	0.034973	16.9305
				31.1977		7.41803	3.83056	3.67193
				1.85179		6.5611	3.04165	11.4644
				27.225		5.62966	1.96714	46.0351
				4.13474		2.7773	5.46398	3.59586
				3.0952		10.571	8.1101	11.4544
				23.2498		17.918	2.83562	-5.15053
				7.13826		2.45187	8.28322	10.5636
				6.71676		15.1261	3.23695	3.82795
				8.85762		7.54091	1.12408	8.32073
				-2.16955		6.38307	2.98436	1.04986
				-1.60647		17.6637	13.0238	10.1414
				14.9513		16.5023	-1.27844	8.97227
				7.13538		9.97713	8.53931	-13.3698
				-1.48422		9.8393	16.2478	-6.59374
				-0.121885		-1.09051	11.1759	34.9396
				11.4954		-0.283378	8.15585	-5.71265
				3.31755		10.7652	4.21209	6.57272
				3.40157		18.6564	-1.48346	19.1544
				6.08636		17.3015	3.78154	9.43823
				11.7598		37.2547	3.64725	14.734
				0.37288		31.0885	9.70579	15.8458
				6.01791		15.0927	2.55843	-16.1435
				4.03212		91.8921	3.78378	1.65061
				4.33391		-3.11825	4.68086	0.337813
				5.81399		-0.686606	4.61575	2.90969
				1.09961		2.84815	2.17832	-0.758067
				-2.71432		9.68449	3.10223	0.117992
				1.20148		9.32198	4.74014	0.934028
				2.89278		3.96947	0.814163	-3.1172
				0.633359		3.24893	2.86334	1.51296
				0.885457		9.98398	7.61907	10.0271
				25.498		3.77748	12.179	-2.14932
				10.0287		19.7039	4.93062	0.782813
				11.3518		8.51517	1.69144	2.74157
				19.2561		6.00405	2.65934	3.19605
				-2.0546		13.7865	3.68497	-0.722423
				0.354697		6.73494	-0.011446	7.54051
				16.4464		19.1904	5.20732	2.2457
				0.512812		16.8804	2.13704	9.2552
				19.2148		25.4606	-0.0562331	3.21925
				14.0122		9.66829	2.57387	6.33597
				6.21326		18.8542	2.46953	14.7133
				2.61217		6.89381	4.39631	3.72505
				6.24762		12.795	3.45321	0.058145
				9.57841		-4.57368	3.25589	3.89014
				6.17147		4.48414	7.50108	0.753211
				5.74448		14.0394	1.86855	3.23678
				0.42449		12.3928	1.05522	6.41487
				8.80151		46.3327	-1.35001	3.77117
				6.6737		55.0111	4.72786	5.02011
				0.844277		20.6258	8.34863	0.92542
				5.81275		30.1784	1.20438	9.70205
				-1.05623		35.1015	5.8192	-3.79818
				3.88785		12.1928	-2.06546	5.04914
				-0.173724		87.5878	-0.394551	3.58931
				0.948222		0.304454	0.934017	6.79444
				3.82693		-1.6174	3.86993	8.65546
				20.162		-1.58346	7.17507	-0.446968
				33.4077		11.9	-0.721343	13.1567
				19.3548		11.0277	-1.59984	0.445505
				9.31151		5.38174	-0.318071	7.06511
				13.4207		20.8638	0.040631	9.00499
				9.23972		9.12634	10.5419	4.18057
				9.00756		4.01628	-3.43428	2.13739
				2.82176		21.1866	0.396087	9.9297
				1.91197		17.3499	0.391702	1.77671
				3.96482		8.42389	23.5784	1.66316
				2.93874		16.6353	-0.195079	12.0927
				2.45369		33.5348	6.64479	14.4223
				3.65729		31.5956	2.17351	19.8943
				2.67673		23.2234	8.70446	36.9895
				-0.465961		7.51191	0.701268	1.44107
				0.937589		5.74235	5.07786	22.4614
				-1.24595		32.3526	1.3526	21.2428
				-0.421676		17.0728	-0.116499	2.29945
				10.7528		77.1689	0.480081	5.03982
				2.99821		-0.171393	-0.272378	18.5784
				-1.44163		-0.861204	1.75795	15.1598
				12.9242		0.300285	1.58448	18.7095
				5.5141		2.02164	-0.86164	17.5087
				1.26796		3.43754	-4.05608	-11.6924
				1.91074		6.10242	9.04481	54.6592
				0.508428		6.10919	-5.21905	0.390212
				-2.14701		8.98715	2.69631	-1.00959
				-0.188689		4.96006	-1.84465	0.407421
				-0.179097		6.48307	-1.62888	-0.893298
				3.06313		9.45999	-1.94386	4.68229
				5.59788		15.7714	0.641605	0.237327
				4.88351		17.6739	8.01708	9.19642
				2.50956		-5.25447	0.478518	2.86475
				7.95524		38.6129	2.38646	-0.151733
				0.756547		6.34718	-2.13875	11.0238
				9.25158		41.2888	-1.8619	12.6933
				-1.32914		20.4046	-0.365567	11.2715
				13.0921		21.9624	1.09	14.8252
				11.507		-1.84506	-0.136218	-0.109346
				-0.730304		4.91769	-2.65439	-6.13167
				8.20811		16.1152	6.52034	18.572
				8.08927		25.9637	5.24586	14.8292
				-0.386581		17.188	4.17653	-3.6438
				-2.03036		27.7056	-1.47919	18.1066
				4.04912		60.672	-2.57816	16.859
				3.94295		38.7228	11.8111	29.2377
				6.50763		69.9948	10.9818	29.0203
				2.08644		5.05017	-0.582677	-0.109669
				11.3349		-0.825385	1.97952	0.79442
				-0.479362		1.08497	0.1016	-0.449102
				4.85442		2.68396	0.880216	-0.94303
				14.6037		8.49175	-0.53187	-0.279406
				5.39096		15.9562	0.50912	1.44263
				-2.0536		32.3852	-2.87055	-0.36999
				2.09589		-1.19971	14.2431	-0.194992
				0.187847		1.9838	3.5126	-0.360708
				6.07533		10.2924	0.613602	-0.926586
				10.8869		-3.53163	12.3176	-0.289722
				11.0411		0.376471	-7.02879	-1.37637
				-2.34799		4.70461	4.09628	-0.00969841
				-2.09045		17.7849	0.0473154	4.89442
				-0.00405116		-0.688908	9.7021	3.30574
				9.21547		0.316589	3.77347	6.40035
				-2.64788		7.80207	-4.30777	6.79097
				4.05104		-0.0599635	15.0929	6.83707
				5.61781		-4.75544	-5.57462	2.35553
				5.53813		4.34884	15.6985	33.0533
				2.87339		5.98597	-0.842738	-0.868622
				5.5486		4.62745	17.1037	-0.844853
				4.74441		1.33524	3.82827	-0.808433
				1.22355		9.06745	0.00808023	1.69836
				0.0218686		5.91541	-3.69461	-0.716898
				9.61435		1.83621	-2.23944	0.225518
				0.803547		4.0978	2.32357	-0.206842
				5.28683		22.2635	3.10188	-0.401786
				6.92452		46.3537	1.01252	0.0394644
				6.52142		10.946	-0.917221	-0.345423
				4.38093		28.7738	-0.571959	0.853634
				8.08548		50.5606	1.3567	0.2716
				8.79521		3.22528	0.520984	-0.422
				8.97601		4.64362	0.678268	0.3837
				14.6161		13.7802	0.936188	0.223373
				14.9231		16.3299	-1.0725	-0.789485
				22.367		21.5285	5.5535	4.08611
				23.4757		-2.13401	-3.99089	1.71897
				18.603		0.205307	-0.176614	1.08396
				7.15625		1.77263	1.35855	4.23997
				16.3146		0.0929552	1.30478	-0.590896
				8.68361		0.0214093	8.11416	11.138
				9.13344		17.6148	-0.442531	30.5574
				16.8419		-0.773514	4.55499	-7.93012
				13.3646		-0.985913	-1.4984	2.99011
				8.36347		8.42177	5.07377	-0.653458
				17.2462		-0.738042	-1.65964	-0.448578
				0.0608746		-2.27821	11.712	1.34597
				3.31668		0.710757	5.81883	-0.685601
				7.23072		6.13358	-2.5754	0.733041
				24.1236		2.84256	4.59529	-0.241412
				17.5754		4.71434	2.25472	1.58768
				2.78771		6.30702	3.25209	4.99949
				60.3061		12.0122	1.42376	2.07412
				43.6905		3.18196	-1.73193	11.8188
				20.2692		11.5752	-0.204563	14.3601
				24.9193		3.417	1.74486	1.95955
				-17.0916		13.2676	3.20584	12.8025
				9.85405		29.3929	-0.209827	0.421157
				-0.263516		0.304834	5.16551	0.0779469
				1.92696		4.68442	6.79937	-0.445719
				-2.3992		-2.23754	6.5953	-0.889812
				0.124625		-0.781844	6.99491	-1.38458
				-0.121877		5.38468	-0.710384	-7.09666
				0.556684		-0.314679	4.74386	-0.402641
				2.07823		2.78163	6.13808	0.634273
				-1.51025		-2.0654	8.65042	0.439313
				1.8749		5.81917	2.96019	1.81521
				0.700443		2.33581	5.91499	5.1089
				9.02418		1.28142	0.256214	-11.4219
				-0.809978		7.51767	-1.11052	-1.33703
				2.70868		4.37801	8.68132	18.4224
				2.66367		1.70275	1.28598	22.4011
				3.108		-0.481154	5.09603	11.3702
				-2.2042		-1.65996	1.0652	-1.60647
				2.90312		3.07952	7.20459	0.135696
				0.643699		5.05324	20.5291	10.3544
				-0.84608		1.75722	4.38714	-0.1878
				8.36163		8.94039	4.64462	-0.115486
				-0.305719		-0.345765	-0.511285	5.96407
				1.05121		12.8598	25.2355	2.6624
				9.88497		5.40046	2.89988	-3.17709
				6.88394		8.00232	-7.70791	5.26029
				3.45567		3.9098	-5.67016	2.66536
				11.4621		7.63736	-1.14532	6.1527
				3.2701		5.0761	16.7044	9.38494
				3.65732		10.5527	23.7271	7.85722
				3.9221		-0.334127	0.37894	2.79304
				15.5313		7.879	12.5187	3.1864
				0.607196		10.0394	12.2058	-0.838003
				13.3257		2.95388	18.7318	0.109628
				0.736858		6.14343	-0.174543	1.15645
				-3.68348		4.92322	1.88534	0.37923
				2.89152		9.9528	-9.47872	13.4541
				2.69421		4.9271	23.035	20.5801
				6.41514		17.6342	32.7848	4.28764
				1.32243		-2.24692	27.1729	7.76112
				4.93662		0.594614	-2.46368	10.0693
				5.78954		-3.71362	4.18777	-0.714478
				2.11948		7.28674	-3.33054	11.1122
				-1.37566		2.65078	19.6793	13.7859
				-0.257215		-1.2304	7.16338	-0.970975
				6.23873		1.54568	-2.49827	0.823488
				-5.35631		-1.3245	11.6679	2.89064
				9.56344		0.790021	7.19882	5.29652
				12.3576		-2.29849	4.40216	-1.9667
				6.7324		2.03784	-0.10457	10.159
				9.26283		4.41701	2.04243	2.10214
				2.56135		0.372739	-3.66053	6.4169
				11.5854		-0.992028	7.76357	4.59526
				3.82392		10.298	9.15593	-2.06555
				-0.226528		2.14278	2.28485	4.81469
				20.1203		-0.305232	5.8377	8.56063
				5.24333		3.45255	-1.32822	1.10962
				-3.05562		5.01292	22.8447	4.06956
				16.3327		-0.710716	1.15316	5.12155
				3.4786		-4.40739	3.19415	-0.632308
				7.55226		15.3496	3.51712	9.04608
				10.2298		11.5436	-7.01819	1.3585
				5.01428		1.05825	-2.81776	2.21272
				4.71313		4.61306	6.04851	0.707127
				19.7999		-3.11168	-6.70855	3.21668
				3.40104		0.453838	1.18018	3.67119
				13.2494		8.51852	5.81223	4.15056
				10.4269		2.21059	14.4083	5.40487
				-8.61444		11.8933	13.4543	-2.83072
				5.61628		-3.75457	14.2555	4.90715
				0.527995		1.74388	1.45321	2.01928
				6.67943		2.64203	9.39498	1.16789
				10.0263		7.3924	-1.3651	0.382329
				1.94387		8.18905	4.12519	3.20428
				12.268		10.5172	1.95469	-1.82502
				9.35324		9.95943	11.4297	-0.870475
				5.72333		9.26555	-3.67035	-0.673073
				3.07267		8.66921	13.6663	7.47119
				3.37516		7.01345	-4.50828	3.3192
				11.011		5.0826	0.619306	0.163669
				16.0711		-0.129827	12.3714	1.88738
				12.0142		2.72612	-7.75569	-2.25949
				9.94213		8.54608	6.16436	4.02211
				29.3517		4.02375	15.091	3.85905
				15.4649		7.23818	13.6827	1.3013
				-0.857699		16.8235	6.69952	0.360638
				7.50354		-0.32148	1.12949	1.66144
				10.9229		-1.849	27.9591	2.97207
				35.1731		-1.96996	19.2034	2.38673
				6.48564		-1.6741	25.2021	0.794599
				12.0409		-1.30711	-7.44105	2.40264
				25.0071		3.43491	24.731	0.219193
				15.0063		-0.568897	15.9766	0.804744
				12.2739		-1.59372	-1.9478	0.320434
				-10.1937		1.1901	-0.369281	3.35779
				3.48337		-0.0401457	1.54478	2.60873
				14.2032		-1.12905	2.14534	10.228
				2.17968		0.928196	-1.3279	8.08501
				12.5039		-1.50777	-1.4445	22.4976
				17.3715		0.615118	-0.502357	17.9176
				18.8558		4.90427	0.765234	7.85752
				1.71637		0.923106	8.27418	8.64093
				-6.52523		3.31023	2.47326	8.12653
				9.45978		-1.76285	0.0102204	8.87628
				31.6806		1.2675	-0.483658	-2.62975
				-2.52842		-0.487125	3.69013	14.1281
				-2.03		1.0789	9.01431	0.360789
				0.934947		-1.005	4.96611	11.3804
				5.93926		7.17343	8.04029	18.7705
				4.90041		3.54498	8.28059	13.1001
				1.8071		-1.83174	12.7801	-1.29268
				-2.76222		4.04721	6.84905	5.24462
				5.88364		2.84651	1.2514	4.58509
				2.1255		-4.95904	2.60128	-0.244679
				9.07018		7.09056	-3.76062	7.30947
				0.855933		7.03445	8.05323	5.43777
				8.73635		3.8183	4.34237	5.26815
				3.07976		1.10046	13.0013	0.439706
				9.23715		5.96069	6.23355	10.6855
				-0.846343		-0.605693	-6.0475	0.0229256
				-2.00529		-4.02265	2.03646	8.77204
				3.05983		-2.11498	8.97334	2.92483
				2.02269		7.05213	2.62663	-0.323025
				6.52977		5.67345	10.51	10.3098
				10.5192		-0.988095	11.2327	5.76041
				3.68863		8.28202	1.51683	3.10114
				1.09609		0.582848	5.2169	-0.708834
				1.05704		1.4872	9.81163	2.41095
				2.82127		13.2004	6.37871	-3.4881
				0.873817		6.10164	4.29281	13.6883
				11.1797		8.01859	9.36782	12.7459
				12.2372		-3.12451	6.27848	1.64161
				11.1967		0.429782	0.0710883	0.494995
				-2.13377		4.29944	6.16602	1.82905
				3.18765		5.4972	27.6573	0.337999
				3.35478		9.73047	-4.63119	0.195009
				2.38274		7.00719	11.8543	6.90959
				3.09271		-1.32168	18.9029	3.96414
				-3.419		-1.36073	9.4267	0.988238
				10.4886		0.136212	15.1128	4.42607
				0.87548		4.03141	2.74177	0.207372
				6.65551		-2.81654	24.8139	-1.39962
				1.8077		0.491625	-9.64319	17.2449
				2.44586		-1.53742	14.1226	4.26664
				-4.45398		8.94336	3.94691	9.79577
				-2.67106		4.28935	14.1746	4.15849
				-3.70315		4.93795	12.8162	4.09525
				7.61554		4.14201	30.6018	-0.677345
				16.7456		0.666822	-9.21728	1.08488
				5.96647		9.08696	28.6429	0.374807
				5.37345		5.75714	-2.19212	0.769448
				12.8056		-3.01729	-2.978	0.573236
				11.8214		11.9673	-0.858282	-2.84185
				16.9469		3.27423	1.79236	-0.55112
				8.95493		2.76891	6.64069	-0.69301
				12.643		1.52131	8.8027	2.57882
				3.27682		6.88369	8.13726	4.97618
				9.67287		5.00257	-1.30993	10.6764
				17.676		3.72507	4.04359	1.84105
				19.5691		7.25725	-4.08581	2.33726
				10.386		0.638221	7.60951	0.44066
				-1.06107		3.37396	-3.65756	-1.26725
				4.86217		9.58211	18.6069	2.63403
				23.0729		-5.2711	-3.73998	0.620392
				24.3586		-2.2173	6.65571	0.815331
				30.8147		9.67662	8.24036	0.950274
				4.00205		1.3336	7.05907	-1.3948
				15.1644		3.40618	4.79865	3.02768
				25.3611		-0.863713	9.16012	2.74766
				28.5587		-2.10028	3.65908	2.75142
				8.15358		0.251969	25.3518	3.9331
				23.9646		-2.93093	4.26527	5.11577
				14.6521		1.16787	3.49713	0.234496
				44.8793		-1.36395	9.38626	5.1451
				1.08312		-1.06725	13.7464	1.04162
				-1.5966		10.4013	-7.50085	-0.338495
				0.53636		16.3211	5.25855	-0.936123
				-1.20575		13.657	17.6858	19.7761
				2.17397		0.836173	0.35556	7.16364
				1.04242		5.9639	7.6513	-1.78246
				5.54518		12.7553	-3.96103	5.23581
				11.2195		-1.02694	1.82155	6.86124
				4.58474		1.04157	0.247041	-0.606815
				-4.17758		-4.13427	17.089	2.29774
				2.34923		3.76231	23.0319	-7.12362
				8.63129		5.35994	23.4936	2.53079
				6.21946		10.2407	17.5639	-4.32154
				7.9484		-0.784919	24.2381	-2.02655
				6.30329		2.29932	-14.9166	16.9361
				0.0452488		0.329628	12.5177	22.3786
				15.7741		-3.61168	15.4506	5.23661
				3.72376		2.90963	26.9527	21.6647
				-2.02359		3.29047	16.4178	3.79697
				10.2455		12.731	6.72068	13.5924
				2.32736		3.92128	10.477	2.90698
				-1.19441		0.369998	-12.0444	5.36301
				3.68891		0.101974	91.8901	8.25782
				10.9266		9.17231	-1.11641	7.03013
				30.0151		18.2826	-5.04977	5.81348
				15.4718		3.68615	-4.55006	13.849
				0.864262		4.04299	1.19208	10.7165
				10.4808		4.4835	6.89586	-3.63555
				16.4986		7.84541	-7.92253	-0.964837
				23.0639		-1.48541	6.5169	9.97575
				1.49777		1.21533	3.11962	14.0814
				17.8907		7.02266	9.73645	-1.46644
				22.3264		7.42273	7.78484	1.02383
				35.7007		-0.806683	2.89604	-0.797101
				70.5647		5.28528	-7.34578	2.46822
				6.05754		2.09318	8.79366	13.1134
				6.84364		-0.349424	-0.0299246	9.05552
				-2.26202		0.827401	13.914	9.73585
				5.0597		1.44403	19.8088	2.30504
				7.7866		9.97135	4.64041	-0.997622
				10.806		8.35554	11.6134	4.84959
				5.33292		0.581609	11.793	4.18822
				16.4004		7.04546	12.0199	7.14388
				18.6359		12.9477	10.7827	-0.866728
				4.13561		7.07737	7.29257	2.37233
				17.2969		-1.45647	14.9078	2.87898
				10.8976		-4.72827	-7.85765	2.27184
				11.8507		-0.910615	14.7205	2.59772
				52.975		2.28593	7.1572	0.363527
				2.15036		6.0483	-2.64671	7.03056
				0.757766		2.90158	7.49076	5.74778
				1.63733		15.9997	25.4186	-2.00493
				-0.766385		20.0381	5.67194	-0.472264
				10.3387		3.26597	4.54826	3.63558
				3.78824		6.15701	0.716615	3.7238
				2.87617		3.69436	31.299	2.32522
				7.49851		2.16381	1.75542	3.9357
				4.58915		11.9876	9.6718	2.13257
				-2.1782		13.18	-7.00874	7.17226
				5.18538		0.769061	-2.19853	13.0957
				-3.6598		14.9112	6.80562	2.22616
				7.56632		7.65505	1.09933	0.948753
				11.265		9.72391	10.4244	-2.34291
				0.636395		3.30359	27.2105	2.92627
				-0.692662		9.25692	16.3395	6.52607
				6.14877		12.8976	31.7037	0.596082
				11.0317		-2.33685	35.6538	-2.2306
				10.5391		11.0063	-8.5829	-0.491364
				4.54104		1.05066	-15.2615	-0.303467
				-0.727207		-1.25165	50.7063	2.22458
				5.55513		7.42255	82.9072	1.89189
				2.85928		13.1101	46.5637	14.2787
				0.490716		5.03684	16.8907	5.69904
				0.0437895		4.51287	2.92533	16.7487
				0.0157003		3.7035	2.5929	24.0666
				0.435233		-0.425888	-1.82583	10.4904
				3.332		6.41779	1.93058	10.9905
				0.252999		0.861018	0.997157	9.36062
				-0.451656		2.45061	5.06437	14.2293
				-0.511033		3.04382	-6.04113	2.49248
				4.38229		0.404093	3.29099	17.8991
				-0.979451		-3.30843	9.27075	0.715175
				9.72728		0.134103	-0.662381	16.1287
				4.80204		2.51031	-0.417606	-1.2258
				10.2494		-2.96189	7.51921	7.45219
				-0.336809		11.6267	3.65135	18.8211
				4.29644		2.73348	-5.80871	-0.264939
				2.02238		1.29788	3.49286	-1.53255
				1.91508		-0.8581	11.9679	-0.688063
				-1.70223		11.2558	6.42546	5.17659
				3.15845		-0.561402	18.5187	1.54617
				-2.27347		12.7375	40.9924	3.60148
				3.91858		9.93427	-8.56928	-4.54347
				5.28701		7.8392	-2.13721	10.7228
				1.05871		0.791208	-5.19029	1.06198
				1.40627		22.7997	7.4054	-1.55803
				10.9166		4.48471	6.3204	2.27935
				1.16815		-0.454804	35.0698	-1.21394
				2.99859		14.7015	29.2515	1.42765
				0.732532		1.12055	19.0785	3.7869
				1.48702		1.78974	19.3625	8.35598
				8.05758		-6.43717	34.298	1.5053
				-2.10844		4.53708	34.4997	1.17849
				7.35718		6.06046	19.5074	1.80241
				-4.23298		2.24889	16.6894	0.173628
				-4.98889		4.93394	-8.02315	1.91128
				6.93247		2.0948	73.5402	0.626996
				10.7538		1.96558	26.5066	0.072265
				6.13414		-2.147	56.6986	-1.29974
				1.94934		3.71913	-17.6975	3.14024
				5.08044		0.932577	20.7285	13.5543
				0.616068		2.60305	34.0357	3.6302
				9.69127		2.36407	2.7616	4.88417
				5.53063		2.29391	17.4249	-2.31904
				6.19973		-1.57302	7.04725	10.669
				0.436558		2.38549	7.85716	31.2989
				-3.88405		17.4246	9.80161	11.496
				6.52539		4.56554	14.1967	7.89737
				6.17109		5.60577	3.06797	-3.69203
				-1.97912		22.2609	25.5218	9.1748
				6.79409		-5.31507	-14.0819	6.84776
				4.29242		8.01838	34.8461	-0.168588
				7.53947		-3.52383	51.2055	3.48393
				2.64921		2.34099	-9.91521	9.9533
				5.92134		-1.95132	-2.15087	8.54846
				5.28562		2.87721	1.52639	9.77431
				6.45957		5.63386	9.9227	2.04391
				-0.0107165		-1.52611	6.09329	2.32226
				-0.657853		14.795	17.6076	8.21165
				-0.460791		3.70776	0.726017	-2.70413
				0.562238		4.83645	2.1985	15.6212
				4.84869		8.50047	34.59	3.01481
				13.5997		12.365	29.8523	9.66378
				14.0403		10.1419	15.2528	5.02472
				-2.06569		1.3498	41.8025	-0.143647
				8.35353		10.1052	5.8904	10.5695
				-2.5837		11.1631	63.4762	0.94011
				0.967875		19.8407	1.22953	-0.430038
				0.724225		-0.612751	5.64177	3.51252
				7.29007		17.313	6.69111	6.90372
				9.0121		21.2074	14.3958	10.2029
				4.4321		2.39576	16.6958	-2.30557
				1.29781		18.8458	7.7837	2.64174
				0.127526		65.4128	6.04424	3.91228
				9.876		-1.30721	-5.00003	1.13971
				0.00995389		-1.21115	-1.43172	0.429578
				-2.1608		-0.143655	9.48638	4.8308
				2.51751		9.05156	5.88839	0.342666
				9.39167		-4.31037	28.0335	-0.543835
				3.42986		9.80813	39.5938	-1.58926
				1.98521		1.93695	11.6519	1.22704
				7.78548		-0.717968	8.82377	-0.546666
				3.4559		16.9649	3.29909	-0.0593889
				-0.641232		12.772	1.06236	-0.108983
				10.8381		15.2006	-2.13175	21.8392
				-3.09838		5.92192	12.9705	-2.18348
				3.11276		33.1172	2.20704	6.04941
				-0.156014		0.796078	7.20366	-0.821625
				0.986674		36.4107	8.28975	-1.29607
				3.94678		1.42595	13.9659	2.16084
				1.29469		-3.1932	28.0187	-0.301143
				2.21058		0.0749931	1.57788	0.274989
				-2.93424		4.01501	2.25848	2.45236
				1.5924		-0.19062	2.24013	-0.84054
				-0.969886		0.814657	4.72181	-1.03776
				0.497016		1.05453	8.01111	-0.0258871
				0.749903		17.9639	5.07475	0.714701
				-0.130281		15.8694	-0.878654	3.5779
				-0.501669		6.57274	-2.71286	32.3597
				-3.08096		25.0767	21.1221	-0.939523
				31.0925		24.5291	13.662	-1.04505
				25.8038		17.0136	2.61522	-0.769267
				-5.84003		16.551	7.50283	-0.381215
				-13.1514		6.02336	-0.658348	-1.78725
				6.30276		4.86693	1.78246	-3.36632
				14.9312		5.1223	-1.01475	5.76518
				15.581		3.21222	-0.184279	0.887083
				-2.7762		6.10842	0.0086738	0.103355
				-2.53663		10.7895	-1.49995	-0.984439
				10.7614		9.29889	-0.256375	0.309557
				-6.2936		11.0236	2.7797	0.841411
				7.85234		10.8251	-0.548063	-0.345561
				3.00574		15.4389	-2.6882	0.339195
				0.0581685		16.7213	-0.497087	-0.203041
				17.0894		45.5277	-0.78076	-0.229789
				13.4804		-0.662538	-0.374465	5.48593
				2.70152		4.03838	0.829792	0.808376
				9.11753		13.8404	-0.251533	-0.354847
				2.92382		12.5378	-0.248389	3.73786
				0.815694		25.7431	0.0361475	3.16859
				-2.34258		4.41472	8.30259	-0.276581
				9.26832		2.43596	-0.210871	1.23017
				9.51318		7.53294	2.09256	1.58147
				11.0716		-4.73104	5.10592	0.237677
				8.97907		14.2844	-2.25791	2.42302
				4.12869		19.2306	1.85451	-0.202046
				3.31869		51.5209	-0.163104	5.99483
				11.3286		9.97581	0.979316	0.364316
				0.475102		4.81206	-1.23696	0.682549
				-1.08179		7.5251	-0.824462	-0.403379
				-1.81731		1.85257	-0.424052	-0.0909167
				2.9599		2.10468	-3.07946	0.378472
				4.22047		-5.50793	1.01035	-0.188964
				6.29002		15.5493	-2.14979	-1.11657
				3.1774		8.18714	-0.294842	-0.258867
				-0.339535		11.0015	-1.28065	1.9836
				0.984983		3.36165	-0.213318	-0.336461
				-0.0305808		12.3402	-1.39158	0.173085
				0.388301		4.94761	2.78578	-0.495671
				12.0501		-1.14102	-1.37082	-0.149291
				8.54661		-0.722038	-2.38603	-0.0301255
				19.786		2.8835	-0.726694	44.0006
				23.049		-1.64219	2.47687	8.76549
				6.80915		0.562906	-0.149159	35.6569
				1.50738		5.74667	1.23575	-0.198019
				-11.3488		0.829856	1.36238	25.1119
				14.7406		-1.82525	0.380714	26.1642
				17.1287		3.77799	5.34212	-11.4114
				20.2745		1.55141	4.86946	9.0409
				4.85082		1.49294	4.23546	-1.29805
				8.09421		0.770796	3.11068	-1.68
				4.67603		-3.06452	15.25	3.78165
				17.5297		11.9455	8.11104	4.67192
				3.85332		2.06649	0.114403	21.792
				-0.867946		6.59898	-0.817027	20.2586
				8.36405		4.51336	-1.3163	8.33031
				6.24582		7.48919	0.0821147	-0.11941
				-1.51273		2.72567	1.46278	3.21584
				-0.48684		2.68671	-4.01912	8.39158
				0.257241		5.68274	7.7211	-4.37229
				0.197402		-0.00289121	-1.12197	4.26405
				0.451296		-4.76877	2.85649	4.00763
				-0.28578		-0.153576	2.69363	29.7554
				16.4871		-2.33739	3.74223	6.09541
				20.4227		3.408	3.28957	0.641456
				27.4327		2.90584	3.52707	11.1672
				21.7487		-0.113035	-0.682282	-0.0610375
				12.2099		13.7692	6.30407	9.66229
				-0.79424		5.71194	2.72575	9.06751
				0.455306		9.58733	1.28429	2.72867
				2.93401		-1.37725	4.54051	6.45577
				6.32077		10.6165	8.69876	10.6969
				-3.09895		3.15354	12.4794	3.20693
				4.23757		-1.09943	-2.86346	7.01311
				5.70935		0.142598	2.54387	3.96183
				3.71634		-0.72853	0.71155	16.8291
				15.6836		3.57157	2.46224	0.778175
				8.86409		12.618	0.0925483	6.94886
				2.98638		23.5297	8.26287	-0.423555
				1.7356		3.56395	-0.736342	-0.973361
				3.30467		9.81001	1.50855	-0.218274
				8.61033		6.73373	-1.08625	3.20372
				5.35428		-2.1693	-1.67366	-0.882647
				10.0732		0.863856	-0.0163516	2.36969
				-2.22039		2.83079	-1.99894	6.37451
				3.63217		2.65422	2.23523	1.1166
				0.958184		7.97366	-3.39231	2.53132
				15.5299		-4.71138	-1.34013	7.05892
				27.1282		3.32074	7.62397	-0.888911
				18.4227		-1.62476	-3.03562	5.03418
				13.1805		8.79828	-2.67876	7.64729
				8.85451		5.49398	4.28292	7.83943
				2.35928		7.45291	-2.46113	2.5839
				2.01496		11.837	-1.80508	5.1154
				2.86403		6.61755	0.676557	3.10561
				0.99315		0.596076	-0.764968	1.41019
				1.70739		3.56582	2.1083	6.09779
				2.045		-2.4351	-4.75359	8.12518
				-0.213479		2.47284	-2.87913	8.80233
				0.790977		0.791442	1.172	-0.398842
				-0.869286		4.62204	4.96419	2.10849
				13.35		4.15148	0.407889	-2.25127
				0.123063		0.723006	5.37317	0.181662
				1.74646		2.85791	2.02123	0.985474
				2.65837		-2.87913	-1.17234	-0.884383
				0.307285		0.731832	-3.93654	1.15451
				0.69488		9.00763	5.37829	-1.43895
				35.8552		8.02084	3.09308	1.46882
				6.97599		1.75018	0.611135	0.352557
				5.67457		-1.76696	-0.268106	2.70605
				0.177477		1.14896	6.05355	-1.61509
				-7.80582		-2.02021	-2.77426	-0.228258
				9.15247		2.46298	1.53961	-1.10319
				1.24201		-11.1043	6.50363	-0.579106
				3.31277		-2.0942	-3.07131	-0.909827
				-0.622782		0.609377	-0.206526	1.93688
				4.20485		-0.305454	-0.258245	-0.988541
				5.07422		5.60627	5.1512	39.9229
				0.707208		6.71058	9.95396	62.708
				-1.07742		24.9737	12.7565	32.9657
				1.58277		6.91895	18.6014	33.6672
				-0.0774334		-0.0922831	2.69203	-8.02004
				-0.779445		-5.02307	4.93196	13.5922
				-0.866917		6.16729	-1.50282	-0.451426
				-1.10817		4.00932	13.8945	-3.97456
				-0.0433926		2.48389	8.82941	4.80734
				-1.30557		2.4926	-2.05001	5.99167
				-1.15657		-3.14227	11.2293	21.523
				11.2038		-0.101741	2.16367	25.6581
				1.56725		10.4864	7.99733	19.4972
				2.90296		3.99555	2.18209	30.567
				8.16839		0.901476	9.63266	8.30884
				10.2999		3.154	3.59141	8.18135
				0.193615		0.792645	4.2586	5.03823
				3.31745		3.07182	22.5289	-0.793637
				10.1784		3.26138	18.5941	2.16661
				11.5108		2.28694	20.1645	11.9369
				0.412427		-1.5059	-2.37656	11.3198
				2.06648		8.31118	1.38926	6.42825
				1.0382		-0.656904	-2.03961	0.838597
				0.0868129		11.8858	-1.69003	-0.729669
				0.180616		5.34344	-3.08602	8.73046
				0.667452		15.4152	4.60664	16.376
				1.58998		1.28903	1.78184	10.5438
				-1.52219		13.9008	2.51978	1.84667
				1.08546		3.14199	13.2042	15.3574
				1.8789		17.7282	2.85531	10.5937
				4.08456		14.6255	-3.12879	3.36428
				-0.0914098		16.7251	-0.263522	7.29257
				4.20289		-1.88047	0.483391	20.9568
				3.93879		7.18157	-0.484189	6.0418
				0.624274		4.21814	1.41071	3.01827
				0.57283		3.83673	6.38995	2.40857
				0.926037		8.77496	4.262	6.9445
				-2.41339		-0.650536	-0.656578	4.62217
				3.05883		11.8121	2.33318	0.115978
				-0.354764		16.4399	0.61781	11.7683
				-0.914149		-9.118	-0.35658	4.27583
				2.72699		12.0815	-1.28552	14.7575
				2.10031		11.0262	-0.328527	5.39973
				6.32405		20.3037	4.1678	11.6526
				-2.43341		4.83677	-1.80359	9.17154
				12.8745		8.52577	5.46101	5.30769
				5.98901		4.43763	-4.04583	-1.65161
				6.17729		-1.50226	11.1586	-4.08788
				4.02981		3.86552	0.17311	1.96653
				1.32066		6.376	2.89048	0.234818
				9.49357		10.6027	1.57679	0.160306
				5.3399		2.87624	2.57225	0.306236
				4.89495		2.32995	2.26163	4.78535
				-1.97652		3.38516	1.21452	-0.360082
				-1.49177		13.8555	-0.165812	12.3825
				1.7663		-3.62606	7.80151	1.12062
				0.193103		24.3535	0.683778	4.36926
				6.15323		0.362972	7.96233	5.45345
				2.10741		3.29331	1.66592	-2.64945
				2.52878		0.25158	5.98872	12.4939
				6.02407		5.6656	0.235865	7.77445
				1.37316		2.35035	-2.16787	-3.6536
				3.99094		3.83575	3.91617	5.80058
				4.95419		15.2872	4.0741	3.03551
				8.57374		10.4346	8.47575	-0.932184
				23.2505		6.82906	-1.08407	3.47993
				6.51081		4.19193	12.3146	15.3138
				6.2342		-0.194069	-6.86223	3.00521
				9.10939		10.1663	8.49657	0.908002
				6.96054		4.8161	-4.5102	2.43837
				1.1644		3.97842	4.76845	0.053277
				6.68581		3.45243	-0.071767	0.988205
				0.921545		5.39642	4.17272	6.63059
				12.4848		-4.0808	14.5284	6.9045
				-1.10197		2.5409	7.20339	4.23074
				3.95295		7.79039	0.892149	2.57684
				9.1364		3.96108	4.08539	13.1978
				9.68492		1.45839	5.75315	0.752641
				-1.08637		-2.18351	3.98425	6.8605
				0.755983		2.48543	14.0491	11.0633
				-1.18346		-9.22349	3.64448	-1.61533
				3.70493		-2.64267	-1.94851	-1.08419
				0.955226		0.6291	13.5695	8.29865
				1.28251		4.31068	-0.421552	5.07713
				0.236149		11.6233	-1.89924	6.73406
				7.76192		19.4882	2.27374	8.51671
				4.06465		7.02501	5.45641	2.52979
				1.61498		-0.0652239	3.5676	11.6625
				2.43169		6.36102	-1.86693	-1.21129
				3.90065		13.2664	9.01093	-0.155312
				1.58539		-0.394917	4.34674	-0.359189
				10.6706		1.4721	-0.136363	0.918029
				-0.924537		33.3101	-0.122859	16.4388
				-0.0678138		2.70616	0.893608	-1.81314
				1.21234		13.7892	5.77306	3.97913
				-2.76085		9.78082	-2.17766	3.72542
				7.35755		4.00794	3.30242	-0.248191
				1.09715		9.89949	5.51523	4.0335
				1.14789		1.75067	-0.202817	-0.211483
				1.9999		-1.10884	-1.19773	2.3695
				8.14595		-0.614558	-1.24721	3.19393
				-2.08742		2.78622	3.66751	0.6468
				1.73153		3.51617	5.00339	6.12889
				-1.50678		4.37048	0.721797	-1.03246
				0.425354			-0.70942	8.54878
				0.126103			2.59922	1.36188
				7.83267			-3.34892	-2.20437
				7.22676			10.6462	9.89428
				5.80046			-1.3743	-0.486281
				-0.0748936			2.86382	-0.852152
				4.32722			-0.96256	1.01018
				7.87957			12.3344	3.49812
				12.5326			-3.5288	2.06549
				-0.627158			4.4744	0.199424
				3.96446			7.62796	9.07669
				5.70992			-4.10526	5.87048
				9.57025			-1.7702	-0.656355
				-2.42822			3.93147	0.630295
				14.6649			2.36871	0.952957
				3.58866			0.264042	-1.27717
				0.670866			0.0483787	-0.451523
				2.13425			7.64517	0.690298
				2.86274			7.35899	0.00359737
				11.1843			5.03215	0.0416799
				5.89754			8.38317	-1.30152
				7.43285			-2.38246	-0.284051
				-1.55081			2.65179	-0.450794
				0.453727			3.17886	-0.296945
				4.32559			3.96428	4.78201
				-0.832857			1.57359	-1.12883
				7.33707			5.68995	-1.50785
				5.81802			4.4988	2.34492
				3.27729			12.9808	-0.711117
				-2.03154			6.51287	-0.580336
				4.38211			0.57928	-0.259053
				5.83859			5.87438	-0.393234
				1.40019			-1.38529	2.15727
				-10.2691			-1.786	44.5853
				-1.01983			-1.30174	5.27158
				-0.393071			-0.485815	10.1549
				3.87791			-3.1743	27.5255
				-3.28079			-0.586871	62.2958
				14.6866			7.38963	26.5381
				-2.27625			3.74506	7.28118
				4.36126			-1.62207	-1.00919
				-3.47668			2.85642	1.72703
				4.05401			0.12853	8.40137
				7.89875			0.563445	-2.90093
				6.92097			-0.706269	-2.78759
				10.1085			-3.59678	25.6715
				10.4199			8.34014	18.5028
				12.0806			4.41432	14.2421
				19.5396			14.1869	10.554
				0.346167			1.52654	-2.27359
				-0.438618			0.830683	1.31909
				-0.728649			4.04764	22.3767
				4.50262			6.23108	1.83577
				2.27515			0.946144	2.002
				1.58248			4.59179	9.34076
				-2.09476			1.42102	12.8113
				1.54862			12.1617	1.90574
				3.47604			0.731963	0.461668
				3.28777			4.17446	4.89106
				7.94767			1.51793	13.2725
				-3.77288			11.482	-1.70162
				11.0814			17.7473	9.89029
				-0.582012			-1.48616	-2.26292
				6.37811			9.42837	11.313
				3.69987			13.2483	1.00079
				1.87285			-3.1234	-3.89665
				3.81652			-1.83987	3.71226
				3.49701			6.40389	9.55297
				-3.20868			0.364866	2.65698
				3.06095			-1.21882	7.36893
				4.02165			14.7657	10.7601
				2.67741			3.56589	6.2257
				-2.12493			7.50542	-1.29842
				-0.304341			7.004	2.10399
				-1.32204			6.98563	6.67864
				5.08503			-2.36333	4.90679
				0.98043			16.6698	4.06501
				8.09686			5.03936	9.48337
				4.6683			12.1176	0.725819
				0.589537			7.67835	26.4686
				0.364104			1.31511	3.23136
				2.04872			2.26449	-2.4498
				4.77925			3.59139	-1.48517
				-0.94798			-0.759126	3.75846
				3.41288			-4.75543	5.60216
				0.184086			3.44191	4.90289
				8.58345			2.86081	1.74396
				-0.857176			-3.24902	5.79554
				10.6216			-1.24557	-2.18168
				13.5205			-0.161185	2.18795
				3.50245			-1.89789	0.958459
				-1.06467			2.36374	-0.727424
				1.72315			0.127169	4.03419
				-3.52548			4.91642	-2.62703
				11.2837			-4.00737	-0.609684
				3.73748			-2.04484	4.73595
				2.76741			4.28196	-0.112582
				0.427136			-2.6598	-2.72835
				-1.09667			-2.31683	0.715157
				5.20159			-4.06004	6.41863
				9.04763			15.1876	2.67859
				7.31867			4.1254	1.04545
				5.92084			0.163622	-0.195426
				11.7255			16.7431	2.72955
				8.78236			4.73526	2.27972
				1.87373			12.8394	0.556627
				1.67128			2.14029	0.622002
				2.06807			-3.51038	0.412739
				7.364			-0.421906	0.763117
				5.73291			1.19227	1.67965
				5.04035			4.04562	1.25908
				-6.64951			1.55865	-0.241461
				3.76785			-0.612995	3.33833
				16.2999			2.27123	1.06986
				7.48127			12.5185	4.44929
				-4.2337			-1.6832	0.550607
				0.315675			1.17293	4.97587
				-3.09158			1.97521	6.78206
				-0.992819			7.16028	-0.691648
				-0.925526			-3.57977	-2.1133
				0.0204058			-1.86683	-0.45809
				1.84878			-0.49906	-0.447884
				-2.04339			0.775616	0.802946
				-2.26365			6.79454	0.913455
				2.35085			5.90587	0.72209
				-2.93891			0.853273	-0.785688
				2.5897			9.60605	0.33869
				1.81037			-5.04113	1.14187
				2.07261			-12.3457	-0.667635
				5.69966			23.3575	0.491933
				-0.990962			14.1391	-0.658928
				0.324141			-13.2672	-0.652235
				1.3812			10.4953	3.26855
				-0.773128			0.407376	1.67291
				5.69662			-0.491688	16.5404
				9.70819			-0.242934	-19.9622
				-1.58764			-1.01995	36.4653
				5.19975			-0.171685	-4.59559
				-0.308833			-1.3049	28.142
				6.87286			5.71461	-3.65358
				3.21358			6.45044	3.07935
				-2.23207			-2.43522	8.64351
				-1.6836			-0.177244	17.6052
				3.31631			-2.6413	10.9326
				-1.18404			5.0807	22.8151
				7.08787			2.09376	-2.91044
				1.71804			2.81822	14.3068
				0.759997			1.9965	17.0345
				2.1912			-0.441228	19.8327
				1.6099			9.97179	9.85892
				-0.769454			0.187093	4.62052
				2.22977			0.0575458	17.5714
				7.95695			8.69285	6.64084
				9.18249			3.02529	7.263
				4.08321			7.59669	7.85345
				6.42946			16.0816	-1.10094
				9.90687			-0.189444	16.1839
				6.58833			-1.36541	10.0879
				10.0107			-0.776718	8.46836
				1.58828			3.90065	11.8072
				10.1507			3.42959	8.14033
				-0.335369			3.20048	14.5149
				5.57986			-2.98844	0.32233
				5.33657			-2.47019	1.38228
				0.203803			13.8969	6.75295
				-2.12083			9.68014	7.9743
				14.7344			-0.917765	4.00185
				6.50172			-2.35167	9.01836
				2.37326			9.28565	-1.62273
				-3.27564			2.18111	3.45329
				-8.44051			-4.70651	8.36262
				6.46297			-3.6311	0.766613
				1.67144			3.27767	1.33173
				5.69461			2.30806	3.62553
				4.97713			-2.41838	5.7141
				2.31917			-1.72074	-0.671329
				-2.80474			-1.38543	16.9955
				4.99845			3.3427	1.10799
				1.92653			4.62679	0.186259
				13.9509			9.531	-0.829254
				6.14966			4.39838	-3.22221
				8.87668			-4.33131	-0.778151
				-0.269006			1.77617	-0.205713
				-3.16214			7.36317	-1.13217
				3.36398			-0.54674	5.47812
				0.958646			0.646147	6.97117
				11.4417			-1.21438	1.78454
				13.1677			2.06753	0.248889
				13.3654			0.813906	-1.22276
				3.38715			7.09918	-0.747129
				-6.34636			5.51245	-0.859263
				16.5915			5.3361	0.577078
				-0.0897948			12.8825	11.7798
				1.65243			10.0935	-13.4841
				5.806			21.9655	2.44881
				-1.32514			2.57543	6.04786
				-0.226954			14.8387	6.91849
				0.874944			-0.693696	6.44416
				8.44625			1.58836	6.06072
				-0.294348			0.58428	5.87601
				-1.25168			6.89107	3.06549
				0.0803191			-0.80886	11.8081
				1.11015			-1.04564	0.96268
				6.71102			-0.0337794	7.50133
				2.22134			-1.57488	3.63048
				5.36723			17.6718	5.0221
				13.0828			-1.91933	0.164006
				6.47253			4.99835	1.2589
				-4.73166			2.51615	-0.875921
				-0.352696			11.7167	1.08781
				-1.12557			27.7138	-0.283798
				4.52308			0.92169	-1.93858
				-0.342633			-1.62223	-14.9874
				3.63013			0.105348	12.3074
				-0.434357			3.30393	3.38577
				2.34103			3.24857	3.82971
				6.4629			1.3875	2.42094
				4.95591			2.70599	21.0504
							2.40734	-4.0517
							-5.74265	-0.182238
							0.77786	-0.938224
							-1.98769	3.68055
							-1.55662	3.18298
							6.85302	2.15049
							0.489709	2.1293
							3.81047	0.316149
							24.6104	1.04805
							-7.57732	-0.530455
							-0.720184	-1.053
							0.391216	0.669386
							13.3226	5.11196
							-1.48046	-4.52802
							1.70506	7.43756
							-1.32627	2.56174
							-0.89442	1.55473
							-0.748787	-0.454727
							4.49384	3.25694
							-2.72666	0.972872
							-2.31129	-0.403951
							6.35941	-0.863761
							37.1448	-1.56157
							-1.03544	0.349142
							-0.441891	11.4427
							2.34147	5.6355
							3.72236	-0.407479
							16.8557	-2.51409
							19.9098	6.18393
							11.277	-0.162595
							9.6478	-0.862257
							-4.29948	4.76483
							-1.3096	28.6599
							0.0474786	19.4706
							-0.0528973	0.797579
							-0.518876	10.555
							-0.489748	7.85903
							-0.601689	3.79844
							11.8422	1.3675
							18.0187	6.18888
							6.7572	3.2593
							4.32488	1.43547
							7.96097	0.998469
							10.5899	-0.0270294
							11.6476	-0.384349
							-0.703637	-0.429965
							0.129291	-0.335555
							1.66498	-0.100293
							1.9248	-0.512011
							5.55959	4.476
							8.90356	11.0548
							1.58052	49.7166
							-1.8771	0.315099
							9.863	-0.490696
								28.6182
								12.9586
								1.25516
								1.88073
								0.105186
								0.548458
								0.319629
								0.0733097
								-0.589175
								0.205855
								-0.095162
								14.4658
								3.21465
								-0.501642
								0.320769
								0.593843
								-0.809831
								1.86375
								-1.90525
								-1.67013
								0.251999
								0.540172
								-0.666354
								-0.010346
								-0.0384109
								0.482046
								8.25358
								0.885599
								0.177542
								-1.17788
								-0.041042
								3.83819
								-0.572307
								-0.726047
								-1.59162
								0.984289
								-1.74151
								8.97919
								6.087
								1.83043
								1.27448
								9.23093
								0.974742
								-0.532779
								3.9409
								-0.777785
								8.09517
								9.03194
								-0.128861
								-0.91623
								-0.879469
								1.00218
								5.10543
								-1.28592
								0.0140106
								4.73247
								3.07393
								-2.09145
								5.37456
								0.139735
								2.56651
								4.51474
								4.47971
								3.87354
								0.0362182
								-1.46469
								-3.25787
								5.39137
								2.39526
								3.41753
								2.69073
								6.00043
								-0.383396
								8.51149
								4.68121
								-0.0963694
								12.4923
								5.54054
								8.06762
								5.60471
								1.5689
								0.419834
								0.0218402
								14.9779
								15.1743
								13.4581
								22.9852
								-1.29765
								13.3134
								-0.604528
								15.0245
								-2.30683
								14.1869
								17.4106
								14.892
								9.91181
								10.4628
								30.2532
								10.699
								-0.176498
								31.5273
								7.60828
								24.5309
								3.09016
								36.9781
								23.1524
								42.5324
								1.26716
								-2.16507
								0.150333
								-0.655234
								-3.21743
								-1.24667
								2.70489
								1.9528
								3.79276
								2.52734
								1.05106
								3.78526
								-0.513977
								0.0668351
								5.96825
								-0.0733675
								4.27014
								3.51966
								2.34483
								3.96212
								10.2231
								7.11493
								0.36474
								-0.039855
								1.40185
								-5.07535
								-1.04256
								10.1769
								1.49875
								-1.51008
								-2.64838
								1.04831
								5.41388
								-0.277635
								3.40648
								3.16731
								6.71875
								-0.733885
								4.47019
								8.19467
								6.84993
								4.46628
								3.03673
								-1.23615
								0.31854
								5.23599
								-2.21795
								1.27655
								3.23679
								2.8029
								2.41991
								7.70016
								0.843552
								1.9187
								8.25235
								3.92948
								4.76681
								14.6621
								3.4324
								14.8086
								5.61267
								-0.33943
								3.13629
								7.83558
								-2.10067
								6.2877
								15.2696
								9.78752
								2.38134
								16.4341
								-1.91642
								21.9428
								1.14469
								2.17428
								-1.11217
								10.0842
								7.64556
								18.832
								-2.85051
								-2.20169
								7.60915
								20.307
								24.8186
								5.31657
								4.82365
								10.2206
								3.70309
								10.1657
								8.8609
								31.8923
								3.96935
								-5.28653
								-1.02875
								15.1128
								-4.14826
								5.73344
								25.1959
								-19.0146
								2.44916
								4.89638
								9.71189
								30.4258
								8.62047
								8.29804
								0.011582
								23.9474
								8.9915
								33.5682
								18.4892
								17.9436
								36.0489
								28.8344
								16.7442
								15.6205
								-12.6613
								37.8805
								42.0633
								0.51125
								0.116091
								2.24089
								-1.84188
								0.0771805
								6.38853
								9.64619
								0.193752
								0.138729
								-1.30058
								2.92873
								0.509031
								-0.399581
								-1.59154
								4.16618
								2.63226
								1.4648
								-2.19068
								-3.85315
								10.6243
								5.34307
								2.37614
								2.72513
								3.05843
								4.66322
								6.56131
								2.01729
								-3.18063
								8.86166
								2.4548
								4.36811
								0.0563113
								7.86164
								3.84828
								0.855933
								3.20038
								12.9799
								4.58756
								0.513967
								11.0532
								9.27091
								-0.50431
								-0.741965
								2.54972
								8.71204
								9.62707
								-1.98751
								13.4734
								8.69811
								10.1753
								-1.49701
								4.82289
								7.25375
								14.3981
								-1.30751
								4.3253
								2.01131
								3.35409
								0.677919
								4.68656
								3.20027
								6.77476
								1.78621
								-1.94513
								8.42271
								3.08243
								4.48533
								-0.393158
								9.28155
								9.15312
								-8.28336
								4.88947
[truncated: 1,025 more rows]

[truncated: 20 more sheets: fig.4c,d, fig.4e,f, fig.4g,h, fig.5a,b, fig.5c-h, fig.5j, fig.S2b-f, fig.S3b-e, fig.S4a,b, fig.S5a,b, fig.S5c,d, fig.S6, fig.S7, fig.S8c,d, fig.S8e,f, fig.S8g,h, fig.S9a,b, fig.S9c,d, fig.S9e, fig.S10b-h]
